# Supplementary material for: Chromosomal barcoding as a tool for multiplexed phenotypic characterization of laboratory evolved lineages
Source: Sci Rep. 2018 May 3;8:6961. doi: 10.1038/s41598-018-25201-5 (PMC5934437; doi:10.1038/s41598-018-25201-5)
Supplement: Supplementary file 1 — SI Table 1-10 [file 41598_2018_25201_MOESM1_ESM.xls]

## Sheet: Index
Chromosomal barcoding as a tool for multiplexed phenotyping of evolved lineages, Supplementary tables
Tab 1: S1_All_barcodes
	Column A:	Position in library	Specifies the position of the barcoded strain on 96-well plates by givig the plate number and well position on the plate
	Column B:	Number in library	Numbers all different barcodes 1 to 446
	Column C:	Barcode	Gives the nucleotide sequence of each barcode
Tab 2: S2_ALE_drug_concnetrations
	Column A:	Drug	Name of the antibiotic
	Column B-S:	Day1 - Day18	Concentration [mg/l] of the drug on the respective day (green = WT IC90)
Tab 3: S3_IC90_WT
	Column A:	Drug	Name of the antibiotic used for IC90 determination
	Column B:	WT IC90 before evolution	IC90 value of the wild type of the respective drug in [mg/l] measured before the adaptive laboratory evolution experiment was started
	Column C:	average WT IC90 after adaptation to LB	The average IC90 value in [mg/l] of 8 biological repliactes and each two technical repliactes of the media adapted wild type lineages at the end of the adaptive laboratory evolution experiment
	ColumnD:	Standart deviation	Standart deviation of the average IC90 value
Tab 4: S4_Fitness_data
	Column A:	Drug	Name of the antibiotic tested
	Column B:	Drug evolved to	Specifies the drug that the lineage was exposed to during the adaptive evolution experiment
	Column C:	Biological replicate	Specifies the biological repliacte
	ColumnD:	fold_WT_IC90	Specifies the fold WT IC90 measured before he evolution experiment started (wither 0.25x, 2x, 4x or 8x)
	Column E:	Time	Specifies the time point at which a sample was taken of the competition experiments in hours after the start of the experiment
	Column F:	norm_mean_doubling_time	Specifies the average of the doubling time of technical repliactes for each lineages in each condition, normalized to the ancestor wild type grown in LB, the same values are given for each timepoint as only one growth rate was calculated for a duration of 24 hours
	Column G:	sd_norm_mean_dt	Specifies the standard deviation of the average of the technical repliactes of the growth rate measurment
	Column H:	meanFit	Specifies the average fitness of the technical repliactes for each lineage and for each condition derived from the growth rate measurments
	Column I:	sdFit	Specifies the standard deviation of the fitness derived from the growth rate measurments for the technical repliactes
	Column J:	mean_Fitness_competition	Specifies the average fitness calculated based on the three technical repliactes from the barcode frequencies of the competition experiment for each condition and time point
	Column K:	sdFitness_competition	Specifies the standard deviation for the average fitness derived from the competition experiment
Tab 5: S5_Statistics_growth_rates
	Column A:	Group1	Specifies which clones were part of group 1 for the Mann-Whitney_U_Test
	Column B:	Group2	Specifies which clones were part of group 2 for the Mann-Whitney-U-Test
	Column C:	Whitney-U_P_value	Specifies the p-value of a Mann-Whitney_U_Test between group 1 and 2
	ColumnD:	Whtney_U_W_value	Specifies the W-value of a Mann-Whitney-U-Test between group 1 and 2
Tab 6: S6_Statistics_growth_rates
	Column A:	Biological replicate	Specifies the biological repliacte
	Column B:	Drug evolved to	Specifies the drug that the lineage was exposed to during the adaptive evolution experiment
	Column C:	Rank_Fit_LB	Lists the fitness derived from growth rates in LB of each clone from 1 to 27
	ColumnD:	Rank_Fitness_comp_LB	Lists the fitness derived from comeptition experiment after 8 hours in LB of each clone from 1 to 27
	Column E:	Rank_Fit_0.25x_AMK	Lists the fitness derived from growth rates in 0.25x WT IC90 in Amikacin of each clone from 1 to 27
	Column F:	Rank_Fitness_comp_0.25x_AMK	Lists the fitness derived from the competition experiment in 0.25x WT IC90 in Amikacin of each clone from 1 to 27
	Column G:	Rank_Fit_2x_AMK	Lists the fitness derived from growth rates in 2x WT IC90 in Amikacin of each clone from from 1 to the clone with the lowest growth rate still surviving
	Column H:	Rank_Fitness_comp_2x_AMK	Lists the fitness derived from the competition experiment in 2x WT IC90 in Amikacin of each clone from 1 to 27
	Column I:	Rank_Fit_4x_AMK	Lists the fitness derived from growth rates in 4x WT IC90 in Amikacin of each clone from from 1 to the clone with the lowest growth rate still surviving
	Column J:	Rank_Fitness_comp_4x_AMK	Lists the fitness derived from the competition experiment in 4x WT IC90 in Amikacin of each clone from 1 to 27
	Column K:	Rank_Fit_8x_AMK	Lists the fitness derived from growth rates in 8x WT IC90 in Amikacin of each clone from from 1 to the clone with the lowest growth rate still surviving
	Column L:	Rank_Fitness_comp_8x_AMK	Lists the fitness derived from the competition experiment in 8x WT IC90 in Amikacin of each clone from 1 to 27
	Column M:	Rank_highest_IC90_AMK	Lists the IC90 values for Amikacin for each clone from 1 to 27 starting with the highest
	Column N:	Rank_Fit_0.25x_FEP	Lists the fitness derived from growth rates in 0.25x WT IC90 in Cefepime of each clone from 1 to 27
	Column O:	Rank_Fitness_comp_0.25x_FEP	Lists the fitness derived from the competition experiment in 0.25x WT IC90 in Cefepime of each clone from 1 to 27
	Column P:	Rank_Fit_2x_FEP	Lists the fitness derived from growth rates in 2x WT IC90 in Cefepime of each clone from from 1 to the clone with the lowest growth rate still surviving
	Column Q:	Rank_Fitness_comp_2x_FEP	Lists the fitness derived from the competition experiment in 2x WT IC90 in Cefepime of each clone from 1 to 27
	Column R:	Rank_Fit_4x_FEP	Lists the fitness derived from growth rates in 4x WT IC90 in Cefepime of each clone from from 1 to the clone with the lowest growth rate still surviving
	Column S:	Rank_Fitness_comp_4x_FEP	Lists the fitness derived from the competition experiment in 4x WT IC90 in Cefepime of each clone from 1 to 27
	Column T:	Rank_Fit_8x_FEP	Lists the fitness derived from growth rates in 8x WT IC90 in Cefepime of each clone from from 1 to the clone with the lowest growth rate still surviving
	Column U:	Rank_Fitness_comp_8x_FEP	Lists the fitness derived from the competition experiment in 8x WT IC90 in Cefepime of each clone from 1 to 27
	Column V:	Rank_highest_IC90_FEP	Lists the IC90 values for Cefepime for each clone from 1 to 27 starting with the highest
	Column W:	Rank_Fit_0.25x_DOX	Lists the fitness derived from growth rates in 0.25x WT IC90 in Doxycycline of each clone from 1 to 27
	Column X:	Rank_Fitness_comp_0.25x_DOX	Lists the fitness derived from the competition experiment in 0.25x WT IC90 in Doxycyline of each clone from 1 to 27
	Column Y:	Rank_Fit_2x_DOX	Lists the fitness derived from growth rates in 2x WT IC90 in Doxycyline of each clone from from 1 to the clone with the lowest growth rate still surviving
	Column Z:	Rank_Fitness_comp_2x_DOX	Lists the fitness derived from the competition experiment in 2x WT IC90 in Doxycyline of each clone from 1 to 27
	Column AA:	Rank_Fit_4x_DOX	Lists the fitness derived from growth rates in 4x WT IC90 in Doxycyline of each clone from from 1 to the clone with the lowest growth rate still surviving
	Column AB:	Rank_Fitness_comp_4x_DOX	Lists the fitness derived from the competition experiment in 4x WT IC90 in Doxycyline of each clone from 1 to 27
	Column AC:	Rank_Fit_8x_DOX	Lists the fitness derived from growth rates in 8x WT IC90 in Doxycyline of each clone from from 1 to the clone with the lowest growth rate still surviving
	Column AD:	Rank_Fitness_comp_8x_DOX	Lists the fitness derived from the competition experiment in 8x WT IC90 in Doxycyline of each clone from 1 to 27
	Column AE:	Rank_highest_IC90_DOX	Lists the IC90 values for Doxycyline for each clone from 1 to 27 starting with the highest
Tab 7: S7_IC90_and_MIC_values
	Column A:	Drug	Name of the antibiotic
	Column B:	Biological replicate	Specifies the biological repliacte
	Column C:	Drug evolved to	Specifies the drug that the lineage was exposed to during the adaptive evolution experiment
	ColumnD:	IC90	Specifies the IC90 value for each clone after the adaptive laboratory evolution experiment to the respective drug
	Column E:	MIC	Specifies the MIC value for each clone after the adaptive laboratory evolution experiment to the respective drug
Tab 8: S8_Drug concentrations
	Column A:	Drug	Name of the antibiotic
	Column B:	0.25 x WT IC90	Concentration [mg/l] of the drug corresponding to 0.25-fold of the wild type inhibitory drug concentration
	Column C:	WT IC90	Concentration [mg/l] of the drug corresponding to the wild type inhibitory drug concentration
	Column D:	2 x WT IC90	Concentration [mg/l] of the drug corresponding to 2-fold of the wild type inhibitory drug concentration
	Column E:	4 x WT IC90	Concentration [mg/l] of the drug corresponding to 4-fold of the wild type inhibitory drug concentration
	Column F:	8 x WT IC90	Concentration [mg/l] of the drug corresponding to 8-fold of the wild type inhibitory drug concentration
Tab 9: S9_Barcodes_used_for_ALE
	Column A:	Drug evolved to	Specifies the drug that the lineage was exposed to during the adaptive evolution experiment
	Column B:	Biological replicate	Specifies the biological repliacte
	Column C:	Barcode sequence	Gives the nucleotide sequence of the barcode of the starins used for adaptive laoratory evolution
Tab 10: S10_Statistics_LR
	Column A:	Drug	Name of the antibiotic
	Column B:	fold_WT_IC90	Specifies the fold WT IC90 measured before he evolution experiment started (wither 0.25x, 2x, 4x or 8x)
	Column C:	R2	Specifies the Pearson's moment correlation coefficient determinant R2 of the logarithmic regression model between the fitness derived from growth rates and the competition experiment
	Column D:	p-value	Specifies the p-value of the Pearson's moment correlation of the logarithmic regression model between the fitness derived from growth rates and the competition experiment
	Column D:	Spearman's p-value	Specifies the p-value of the Spearment's correlation of the logarithmic regression model between the fitness derived from growth rates and the competition experiment

## Sheet: S1_All_barcodes
Position in library	Number in library	Barcode
P1A1	1	ATTACGGGGAGG
P1B1	2	GCGATCTGTGAA
P1C1	3	GTGTAGCCCCG
P1D1	4	CACGTATTTGAA
P1E1	5	TGATGCTTGCAG
P1F1	6	GATGCTAGTGAA
P1G1	7	GATGGTGACGGC
P1H1	8	GGATGGGGTTTT
P1A2	9	AGTGTAGAATTT
P1B2	10	CATACTTAAGAA
P1C2	11	GGATTTAGCGCC
P1D2	12	GGGGACGAGCAT
P1E2	13	AGTCGTAGTAAG
P1F2	14	GGTCCGGGAGTC
P1G2	15	GCACGTCAGTGT
P1H2	16	CAGAAATTGAAA
P1A3	17	AGGTTTTTCTAT
P1B3	18	GGAGGTTGTATG
P1C3	19	GCCCGTCTATAA
P1D3	20	GTTACCTATTCA
P1E3	21	AGAAAGGGCGGG
P1F3	22	GTGATTTGGGCG
P1G3	23	TTGTACCTTTAT
P1H3	24	GCATTGCCGGGC
P1A4	25	GGTCTCTAGAGG
P1B4	26	TGTGTGTTTAAA
P1C4	27	CCCAGGGCGCTG
P1D4	28	CTCTTTCCGACG
P1E4	29	CGGGAGCGCGGG
P1F4	30	TTTACCTGTGCT
P1G4	31	AGCAGGTACGGG
P1H4	32	TACTGACGTTCC
P1A5	33	TGAGCTGTTTCA
P1B5	34	AGTAACTGTGAC
P1C5	35	ATAAGAGTTTT
P1D5	36	TCAGCTCACCAA
P1E5	37	GCGGAGGTTCCT
P1F5	38	TAGAACGTTAAT
P1G5	39	ATTCAGTTTGTTT
P1H5	40	GGGATCTGTTCG
P1A6	41	ACAGGTTAATTT
P1B6	42	TAGCATCTAGCG
P1C6	43	ACAACGACGTAT
P1D6	44	GTGGGGCTGGGG
P1E6	45	CCGGTGTCCTAG
P1F6	46	GCAGGGAACAGG
P1G6	47	CGGGGTTATGAG
P1H6	48	AGCAGACCATAT
P1A7	49	GGCTCTGCAAGC
P1B7	50	AGTTGGATTGGA
P1C7	51	CCTCATTTGGCC
P1D7	52	TGGACTGGAGGA
P1E7	53	CTCGATTGGACT
P1F7	54	CGTTTTTCCGGGAA
P1G7	55	GTTTACCAATTG
P1H7	56	TGTACCGTATT
P1A8	57	AGCCAGTATGGG
P1B8	58	GCTGAGGCTTTG
P1C8	59	AGTTGGGAAGGG
P1D8	60	TAACGCGGCACC
P1E8	61	GTAAACTTAATG
P1F8	62	GCTCAAGTGGCA
P1G8	63	GTGCGATTCAGG
P1H8	64	GTTGGCGTACAA
P1A9	65	ATATTCCGCTGT
P1B9	66	GGCAGGTCTTGC
P1C9	67	GGTCGGTGTTAT
P1D9	68	GAAATATTTAGG
P1E9	69	TTTGTACAGCGC
P1F9	70	TAGACGCTTGAC
P1G9	71	GTCCGAGGGTTA
P1H9	72	TGTTCTTGTATT
P1A10	73	ATAAGCTATCAT
P1B10	74	GGATGTGACTTC
P1C10	75	GCAGCTGATGAG
P1D10	76	TAGTATTTCATA
P1E10	77	CCTAAAGGTCCC
P1F10	78	CTGCAAATGGAG
P1G10	79	TGTCTGACTGTT
P1H10	80	GTAGGGATGTGG
P1A11	81	CTAAACATGGTT
P1B11	82	GGTGACGGGCGTC
P1C11	83	TCGCGATCATAT
P1D11	84	GTCGCGGAAGAA
P1E11	85	CATTGCCGACAG
P1F11	86	CTTGTTCATGAT
P1G11	87	GCGTCCCTCACT
P1H11	88	CGATCGCGGGTG
P1A12	89	TGGGGTATCATG
P1B12	90	GGGAGTTAGCAT
P1C12	91	CAGGACATTGTA
P1D12	92	TGATGGGTAGCA
P2A1	93	AACGCCTGCGTC
P2B1	94	TAAGTGAATGCA
P2C1	95	GATGATGTCATA
P2D1	96	CTTTACTCATAG
P2E1	97	AGGTATTATTGT
P2F1	98	TTTTTCCTACCG
P2G1	99	TCTTAGTAATTC
P2H1	100	CAGTCAAGATGT
P2A2	101	CTTGGCTGTTAA
P2B2	102	AGCACTACACGA
P2C2	103	CATGCGTTTTTT
P2D2	104	GGTTTTATCGGA
P2E2	105	TAGGGAGGCTTA
P2F2	106	GTCTAAATAGTG
P2G2	107	TAGTACTTCTGC
P2H2	108	CTGTATGTGTGT
P2A3	109	TGCAAAAGCATG
P2B3	110	GAATCTAATGTG
P2C3	111	CCATCCCGGGGG
P2D3	112	CACAATAGGAGT
P2E3	113	TATTTACTTATT
P2F3	114	GGAGTCAACTGT
P2G3	115	AGTCTCCTGTGA
P2H3	116	CATTTCTCGGGG
P2A4	117	GTCCAAGTGGGA
P2B4	118	GGCTGCTCAGGG
P2C4	119	GTACCTATGAGA
P2D4	120	ACGTAACCGCGA
P2E4	121	TTAGCTCCATTG
P2F4	122	CATAAGCTTGTT
P2G4	123	ACAGGAACTCGT
P2H4	124	TAGTTTCGTGGA
P2A5	125	CCGGACGAAGGT
P2B5	126	GAGAAAGCCCAT
P2C5	127	ATTAGTTCACA
P2D5	128	TAATTGGACTGT
P2E5	129	GGGGTGGCATCG
P2F5	130	GGTGCGGTGGAG
P2G5	131	CGTAAATTAATA
P2H5	132	GGTATGCCCATG
P2A6	133	AAAAGTTCTCTG
P2B6	134	TATGACTAGTCA
P2C6	135	CTCATTTAGGCG
P2D6	136	TGATATCTCAAC
P2E6	137	TTGTTAAGGCGA
P2F6	138	AGGAAGAGGACG
P2G6	139	ACGACCTGTAGG
P2H6	140	ATTGGGCATACT
P2A7	141	TCGCGGTAACCT
P2B7	142	TTGAAGTTGGTT
P2C7	143	AAAGGTTTCTGT
P2D7	144	CTCAATAATGTT
P2E7	145	ATCTTTTATTAA
P2F7	146	ATAGATTTGAGC
P2G7	147	GTATATCGTCTT
P2H7	148	GAGGCTCTGCAC
P2A8	149	ACCGGTCATATA
P2B8	150	CTCGACCCAAGG
P2C8	151	GTATAGGCTAGA
P2D8	152	TTGAATTACTTA
P2E8	153	GCATCGTTTAGG
P2F8	154	CTTCTGATTGGA
P2G8	155	TGAGGTATATGC
P2H8	156	TACGGTATGGAC
P2A9	157	CCTATTGATGTG
P2B9	158	CGGCGCGTGCGT
P2C9	159	GCTCATGATGTT
P2D9	160	GACATTGTGGCC
P2E9	161	GTTACCACAGGG
P2F9	162	AATGCGGGGGTG
P2G9	163	CGTATTTTAATT
P2H9	164	CCGGCTATAGAG
P2A10	165	AGACAAAAGGGG
P2B10	166	GTGGATATGCCG
P2C10	167	TGGCTCGGTAAG
P2D10	168	GATGTACGGTTT
P2E10	169	AGGGGTACAAGG
P2F10	170	ACGCGACAACGC
P2G10	171	ATTATAAATGGT
P2H10	172	AGGAGGCTCGGG
P2A11	173	AGCGTTAACATGA
P2B11	174	TGCGTGGGAGTT
P2C11	175	ATTTGAGCCCGA
P2D11	176	CTGTCAGATCGA
P2E11	177	GCGTTTTTAACT
P2F11	178	TATTGAATGGGG
P2G11	179	TAGACAAGGCCT
P2H11	180	GAAGGCCGGTTA
P2A12	181	GGAGCGATGAGC
P2B12	182	GGATGATTTGTG
P2C12	183	GCTAGATGATGG
P2D12	184	CGCGAAGAGGGT
P3A1	185	GGCCGCTAAATC
P3B1	186	ACTACTGGGAGA
P3C1	187	AGGATTTTTCGT
P3D1	188	GGAGTGCATTTT
P3E1	189	TGACGATGTGGG
P3F1	190	ATGGAAGACGTG
P3G1	191	GCGAAACGCTCT
P3H1	192	CGTGTAATATTA
P3A2	193	TCTTGAGAGTCA
P3B2	194	TGTGATTGAGCT
P3C2	195	GAACTGCATTAT
P3D2	196	TGGACTCGGGTT
P3E2	197	ACTAATTTTA
P3F2	198	CGTTTTTCTTAG
P3G2	199	ATCCGCGTAGCT
P3H2	200	ATTTATCGGGGA
P3A3	201	TATAATAACTCC
P3B3	202	TTAGTGGTGGAA
P3C3	203	TCCTTGTCCCCG
P3D3	204	TGGGCTTTGCCA
P3E3	205	TAGCCCCTGGTA
P3F3	206	GAGGGTTTGTAG
P3G3	207	TTTTATATATCG
P3H3	208	GCAGATAGAGAT
P3A4	209	GCGAGGGTGGCA
P3B4	210	TACAGTCGTTCC
P3C4	211	CACCTGGGAATC
P3D4	212	CTTTAAATTGTT
P3E4	213	CAGTGAGCGCCA
P3F4	214	CCGGTTCATTT
P3G4	215	CCGCGCGACGTA
P3H4	216	CCGTGATTCTGA
P3A5	217	GTTTCGTGTTTG
P3B5	218	ATATTGTAGCGC
P3C5	219	ACGACGCGACCG
P3D5	220	AGTCTTAGACTAA
P3E5	221	GTCTGATGTGTC
P3F5	222	GGTCGGAGGGTT
P3G5	223	GAGGGTAGGATA
P3H5	224	GGACTCCTCCCG
P3A6	225	GGAAGTTGATTG
P3B6	226	CCTCGGAACGTG
P3C6	227	CGCAGGGGCTTC
P3D6	228	GCAGAGAAAGAT
P3E6	229	ATGACCGTAAGC
P3F6	230	ATCGTCCTTGTA
P3G6	231	AAGCAGCGGTTA
P3H6	232	GTTTATTAGGTA
P3A7	233	GTACTTGTGATC
P3B7	234	GCGTAGCAGAGT
P3C7	235	CATCCCTGAGTG
P3D7	236	GTCATGTTTTTA
P3E7	237	TGTGTGGAGACA
P3F7	238	GTGCTTTTTTGA
P3G7	239	GTAACAACAATG
P3H7	240	CCGTGTTAACGT
P3A8	241	GTGGTGGAGGGG
P3B8	242	AAGTATTATGA
P3C8	243	TTGGGGGTTTGT
P3D8	244	AATAACCACTCC
P3E8	245	TTTGGGCATCAG
P3F8	246	GGAGTATGTTGT
P3G8	247	CTTGACTGCCGC
P3H8	248	GTAGGGGAGCGG
P3A9	249	ATGGGGGGATTT
P3B9	250	TAGATAGAGTCG
P3C9	251	AACTATGTGCGCA
P3D9	252	GTTTAGCAGGGA
P3E9	253	GGTAGTCTCGGC
P3F9	254	AGTCCTTGTCGT
P3G9	255	GTAACAATTAAC
P3H9	256	TGCGGGGTGGGT
P3A10	257	AAGGGTGGTCCGA
P3B10	258	ATAAGGCCGGTA
P3C10	259	TTCAGTTAAGAA
P3D10	260	GCGTGAATATGC
P3E10	261	AGCTACGTTTGG
P3F10	262	GCTTGTGTTAGT
P3G10	263	GGTGTGGTGAAA
P3H10	264	CAGTCGGCCAGT
P3A11	265	TTTCGACTGGTT
P3B11	266	TCCTTGTGGTCT
P3C11	267	CCGATGGCTGCC
P3D11	268	TGATTTTACTCA
P3E11	269	CCCTATTAGGTA
P3F11	270	GGTAATATGGAC
P3G11	271	CTTGTATTCATT
P3H11	272	CACCAACGAGAG
P4A1	273	ATTACTAAGGCC
P4B1	274	GTAAGTAGCGCA
P4C1	275	TACCTGAATAGTT
P4D1	276	GTTTTGTGATTA
P4E1	277	GAGTATATATGA
P4F1	278	TTGCTTCATGTC
P4G1	279	GATATCGATAAC
P4H1	280	ATATGCGGCGCC
P4A2	281	TCTGAGGTTCGG
P4B2	282	GTATGTTTTTGG
P4C2	283	GGTTGGTACAGG
P4D2	284	ATGGGAGGGCTG
P4E2	285	CGTTTAAAAGTG
P4F2	286	TAACTTCCCTTT
P4G2	287	GGAAAGGCGGCT
P4H2	288	GGGCGGTTACTG
P4A3	289	GGGCCGGTGTCA
P4B3	290	GGGTGTATACCG
P4C3	291	GCGGTTTTTGGG
P4D3	292	AAGACCATAGAT
P4E3	293	CATATGGGTAGT
P4F3	294	GGGTACGCCGGG
P4G3	295	CTGAGTTAGCCG
P4H3	296	TTCTGAATACAA
P4A4	297	CATTTTGGAAGC
P4B4	298	GGTAAGTTTGGG
P4C4	299	TTTCAGTTTACG
P4D4	300	GGAGGAGTTGTC
P4E4	301	ATCCCGTTTTA
P4F4	302	CCCCCGAAGGTT
P4G4	303	TTGGAGGAGTTG
P4H4	304	TCTTTTTACCG
P4A5	305	TGATTGGTACCA
P4B5	306	ATTAGGTGAACAAT
P4C5	307	TTCGCGGCGGCA
P4D5	308	CCTGTGTGCTTA
P4E5	309	GTTATATAGGAA
P4F5	310	TCTGGGTGGTTT
P4G5	311	TGGCGTAACGTT
P4H5	312	ATTCGCGAGTTT
P4A6	313	CTCATAGTCTAG
P4B6	314	GTCCGTGCGGGG
P4C6	315	TGTGGTAGGTAC
P4D6	316	ACTCGATGGTTT
P4E6	317	TTCGTAAGGTGT
P4F6	318	AACTGTAATTGG
P4G6	319	TTTTGTTTACCG
P4H6	320	CTTTTCATAGAG
P4A7	321	TATAGCGTTTGG
P4B7	322	TGCGTTCCTACC
P4C7	323	GCAGGGATTTGA
P4D7	324	GTCAAGACGGCG
P4E7	325	GTGGAAGGATGA
P4F7	326	AGATGTGATATA
P4G7	327	GGCAGCTTTGAC
P4H7	328	GGGTCTCGCGGT
P4A8	329	AGTGTTGGGCGC
P4B8	330	CTCGGCTGCGGG
P4C8	331	TCGGCGGGTGTG
P4D8	332	GTGTTGAAGTTG
P4E8	333	TGGAGGTTCGCT
P4F8	334	GAAGCTAACCAA
P4G8	335	TTCGGTCTGCCC
P4H8	336	GCACGGACTTAC
P4A9	337	GACAGAATGATT
P4B9	338	GTTTCTATGCA
P4C9	339	TGTGTGCCGGCC
P4D9	340	TGCGAGGAGTGG
P4E9	341	GTTTGGCGCGCT
P4F9	342	GGGGTGGGTACC
P4G9	343	GGTGCGGGGTGA
P4H9	344	GTTTGTCGTTCT
P4A10	345	CATCGTAATTAT
P4B10	346	CTATGACCCCGT
P4C10	347	GGAGTAGTGGCA
P4D10	348	TGTTGGAAAAGT
P4E10	349	GACAACATTGAT
P4F10	350	TCTGCTAAATAG
P4G10	351	CTGCCCAGGCAA
P4H10	352	CCTTCGTCGATT
P4A11	353	TGCGTGGGGGCA
P4B11	354	ATAATAAAATAA
P4C11	355	TGACCATTATGG
P4D11	356	AAACATTCACTTA
P4E11	357	CGGGACGGGATT
P4F11	358	TTGGAGAGGTCC
P4G11	359	AAACTGGCTTC
P4G11	360	CGGCGTCGAGGT
P4H11	361	AGCGTAGACGCCA
P5A1	362	CTGTGGTGTAGT
P5B1	363	TCGTAATTAGGA
P5C1	364	GTACATGTATCA
P5D1	365	CGTGAAATTGCA
P5E1	366	CCTGTATCGGGT
P5F1	367	CGGGTTAGGCTA
P5G1	368	GAGGGTGTAGTA
P5H1	369	GGGGGATATGAT
P5A2	370	ATCTATTATACA
P5B2	371	GTTAATGTTTAA
P5C2	372	GTCGCCTCCAGT
P5D2	373	TAGGAACTGCTC
P5E2	374	CGGAGATATAGC
P5F2	375	ACCTTATTTCTT
P5G2	376	GTGTCCGAGTTG
P5H2	377	GGTCTCAGTAG
P5A3	378	GATGCTCGACGC
P5B3	379	GGTCATAATTGG
P5C3	380	ATGGACGAAGTC
P5D3	381	AGTTCAATATAC
P5E3	382	GTAAGATTCTAC
P5F3	383	TGACTATGTTAT
P5G3	384	TTCGCAGAAGTG
P5H3	385	GCGGGATTAAGT
P5A4	386	CTTAAGTATAGT
P5B4	387	GACTATACTATT
P5C4	388	GCGGAGGGCTTG
P5D4	389	CTGTCTGAATTC
P5E4	390	TGTGTGTCTAAT
P5F4	391	GGGCATGCAGTT
P5G4	392	GTCGCCAGAAAC
P5H4	393	ATCATCCAATCA
P5A5	394	TTTTTCCCCTC
P5B5	395	ACTTTGTGCCGA
P5C5	396	TGCGGTCCCATG
P5D5	397	CTATTGTAGGGC
P5E5	398	TTGTTCAGTTCT
P5F5	399	TAAATAGTGTAC
P5G5	400	AAACAGTAAGGG
P5H5	401	CGACGGCGGTCA
P5A6	402	GAGATTCGGGAT
P5B6	403	GCAACTTGGGAG
P5C6	404	CACTTATTCTGC
P5D6	405	GGGTAGTGTGGG
P5E6	406	ATGGTAAAGTAG
P5F6	407	TAAAGAGTACGA
P5G6	408	GGCAGACTATCT
P5H6	409	AACTCTGCATTT
P5A7	410	CACGGAAGGTGT
P5B7	411	TGACATCGCTGT
P5C7	412	GACACGGTTCAT
P5D7	413	CTTGTCGTGGGT
P5E7	414	TCTATTCCTTTG
P5F7	415	GTCAGCGTGTTG
P5G7	416	TACTAGTATAA
P5H7	417	AGTAATTGTATT
P5A2	418	CGGTATACGGGT
P5B8	419	AAGGTGAGACGT
P5C8	420	CAATTTCGCGTG
P5D8	421	ACAGGCACTGAG
P5E8	422	TCACCTTATGGA
P5F8	423	TAACCGGGAGGC
P5G8	424	TAGGTGGTATAC
P5H8	425	GTTGTATGCCTA
P5A9	426	TTCCGGTGTTTC
P5B9	427	TTGATCTGCATT
P5C9	428	TGTCCACCAAAT
P5D9	429	ACTGAACTGGGA
P5E9	430	GCTAGCGCCGCG
P5F9	431	AGACCACGACAA
P5G9	432	GCGGGTATAGGC
P5H9	433	TGACTTTCTTTA
P5A10	434	AGTCTAGATAGT
P5B10	435	CGAAGTCGGTAA
P5C10	436	GTGCAATGACGA
P5D10	437	GTGGCGATAGAA
P5E10	438	TTTTTAGTTACA
P5F10	439	GGTCAGGCACAT
P5G10	440	TTTGTGGACCAA
P5H10	441	GACACCATGTAT
P5A11	442	CGATCAGCAGCC
P5B11	443	AGCAGCAGTTGGA
P5C11	444	GGGAGACCCTGG
P5D11	445	GGTTGTAACCGA
P5E11	446	GAAAGAGTGTTA

## Sheet: S2_ALE_drug_concentrations
	Adaptive laboratory evolution experiment: drug concentrations in [mg/l] to which the clones were exposed to at days 1 to 18
Drug	Day1	Day2	Day3	Day4	Day5	Day6	Day7	Day8	Day9	Day10	Day11	Day12	Day13	Day14	Day15	Day16	Day17	Day18
Amikacin	0.865075	1.08134	1.35168	1.6896	2.112	2.64	3.3	4.125	5.15625	6.44531	8.05664	10.0708	12.5885	15.7356	19.6695	24.5869	30.7336	38.4171
Cefepime	0.0115343	0.0144179	0.0180224	0.022528	0.02816	0.0352	0.044	0.055	0.06875	0.0859375	0.107422	0.134277	0.167847	0.209808	0.26226	0.327826	0.409782	0.512227
Doxycycline	0.479724	0.599654	0.749568	0.93696	1.1712	1.464	1.83	2.2875	2.85938	3.57422	4.46777	5.58472	6.9809	8.72612	10.9076	13.6346	17.0432	21.304

## Sheet: S3_IC90_WT
Drug	WT IC90 before evolution	average WT IC90 after adaptation to LB	Standart deviation
Amikacin	3.3	6.01	2.8
Cefepime	0.04	0.05	0.03
Doxycycline	1.83	1.74	0.55

## Sheet: S4_Fitness_data
Drug	Drug evolved to	Biological replicate	fold_WT_IC90	Time	norm_mean_doubling_time	sd_norm_mean_dt	meanFit	sdFit	mean_Fitness_competition	sdFitness_competition
LB	WT	1	0	8	1.0101	0.000526041	0.989998	0.00051557	4.78491	0.332722
LB	WT	1	0	8	1.03259	0.00948966	0.968479	0.00890047	4.78491	0.332722
LB	WT	1	0	8	0.980021	0.0199098	1.0206	0.0207341	4.78491	0.332722
LB	WT	2	0	8	1.03672	0.00633673	0.964597	0.00589589	5.60669	0.19
LB	WT	2	0	8	1.10117	0.0884206	0.911061	0.0731553	5.60669	0.19
LB	WT	2	0	8	1.01521	0.0340608	0.985577	0.0330668	5.60669	0.19
LB	WT	3	0	8	1.01238	0.0093287	0.987817	0.00910239	NA	NA
LB	WT	3	0	8	0.985031	0.0257938	1.01555	0.0265929	NA	NA
LB	WT	3	0	8	0.916947	0.0112764	1.09066	0.0134127	NA	NA
LB	WT	4	0	8	1.03291	0.0334152	0.968649	0.0313364	2.75902	1.81493
LB	WT	4	0	8	1.03728	0.0173906	0.964197	0.0161653	2.75902	1.81493
LB	WT	4	0	8	1.06411	0.0131812	0.939821	0.0116415	2.75902	1.81493
LB	WT	5	0	8	1.04922	0.0168682	0.953209	0.0153246	5.94588	0.583536
LB	WT	5	0	8	1.00829	0.0162314	0.991907	0.0159677	5.94588	0.583536
LB	WT	5	0	8	1.07292	0.0486392	0.932997	0.0422961	5.94588	0.583536
LB	WT	6	0	8	1.13625	0.00707466	0.880104	0.00547981	3.4699	0.677652
LB	WT	6	0	8	1.0345	0.000534304	0.966652	0.000499262	3.4699	0.677652
LB	WT	6	0	8	1.04992	0.0294078	0.952828	0.0266883	3.4699	0.677652
LB	WT	7	0	8	1.03131	0.00846112	0.969671	0.0079554	5.43987	0.879077
LB	WT	7	0	8	1.03544	0.0317932	0.966224	0.0296678	5.43987	0.879077
LB	WT	7	0	8	1.00717	0.00711366	0.992905	0.0070129	5.43987	0.879077
LB	WT	8	0	8	1.14017	0.0966774	0.880224	0.0746359	NA	NA
LB	WT	8	0	8	1.00561	0.0363838	0.995073	0.0360026	NA	NA
LB	WT	8	0	8	1.06015	0.0159542	0.943373	0.0141969	NA	NA
LB	WT	1	0	4	1.0101	0.000526041	0.989998	0.00051557	5.94296	0.173312
LB	WT	1	0	4	1.03259	0.00948966	0.968479	0.00890047	5.94296	0.173312
LB	WT	1	0	4	0.980021	0.0199098	1.0206	0.0207341	5.94296	0.173312
LB	WT	2	0	4	1.03672	0.00633673	0.964597	0.00589589	5.27936	0.418078
LB	WT	2	0	4	1.10117	0.0884206	0.911061	0.0731553	5.27936	0.418078
LB	WT	2	0	4	1.01521	0.0340608	0.985577	0.0330668	5.27936	0.418078
LB	WT	3	0	4	1.01238	0.0093287	0.987817	0.00910239	NA	NA
LB	WT	3	0	4	0.985031	0.0257938	1.01555	0.0265929	NA	NA
LB	WT	3	0	4	0.916947	0.0112764	1.09066	0.0134127	NA	NA
LB	WT	4	0	4	1.03291	0.0334152	0.968649	0.0313364	6.22009	2.35559
LB	WT	4	0	4	1.03728	0.0173906	0.964197	0.0161653	6.22009	2.35559
LB	WT	4	0	4	1.06411	0.0131812	0.939821	0.0116415	6.22009	2.35559
LB	WT	5	0	4	1.04922	0.0168682	0.953209	0.0153246	6.82502	0.481443
LB	WT	5	0	4	1.00829	0.0162314	0.991907	0.0159677	6.82502	0.481443
LB	WT	5	0	4	1.07292	0.0486392	0.932997	0.0422961	6.82502	0.481443
LB	WT	6	0	4	1.13625	0.00707466	0.880104	0.00547981	5.58601	1.09098
LB	WT	6	0	4	1.0345	0.000534304	0.966652	0.000499262	5.58601	1.09098
LB	WT	6	0	4	1.04992	0.0294078	0.952828	0.0266883	5.58601	1.09098
LB	WT	7	0	4	1.03544	0.0317932	0.966224	0.0296678	7.44744	0.538051
LB	WT	7	0	4	1.03131	0.00846112	0.969671	0.0079554	7.44744	0.538051
LB	WT	7	0	4	1.00717	0.00711366	0.992905	0.0070129	7.44744	0.538051
LB	WT	8	0	4	1.00561	0.0363838	0.995073	0.0360026	NA	NA
LB	WT	8	0	4	1.06015	0.0159542	0.943373	0.0141969	NA	NA
LB	WT	8	0	4	1.14017	0.0966774	0.880224	0.0746359	NA	NA
LB	WT	1	0	2	1.0101	0.000526041	0.989998	0.00051557	7.47544	0.476952
LB	WT	1	0	2	1.03259	0.00948966	0.968479	0.00890047	7.47544	0.476952
LB	WT	1	0	2	0.980021	0.0199098	1.0206	0.0207341	7.47544	0.476952
LB	WT	2	0	2	1.03672	0.00633673	0.964597	0.00589589	5.22208	0.247889
LB	WT	2	0	2	1.10117	0.0884206	0.911061	0.0731553	5.22208	0.247889
LB	WT	2	0	2	1.01521	0.0340608	0.985577	0.0330668	5.22208	0.247889
LB	WT	3	0	2	1.01238	0.0093287	0.987817	0.00910239	NA	NA
LB	WT	3	0	2	0.985031	0.0257938	1.01555	0.0265929	NA	NA
LB	WT	3	0	2	0.916947	0.0112764	1.09066	0.0134127	NA	NA
LB	WT	4	0	2	1.03291	0.0334152	0.968649	0.0313364	27.4479	30.019
LB	WT	4	0	2	1.03728	0.0173906	0.964197	0.0161653	27.4479	30.019
LB	WT	4	0	2	1.06411	0.0131812	0.939821	0.0116415	27.4479	30.019
LB	WT	5	0	2	1.04922	0.0168682	0.953209	0.0153246	9.82436	0.587066
LB	WT	5	0	2	1.00829	0.0162314	0.991907	0.0159677	9.82436	0.587066
LB	WT	5	0	2	1.07292	0.0486392	0.932997	0.0422961	9.82436	0.587066
LB	WT	6	0	2	1.13625	0.00707466	0.880104	0.00547981	6.18812	3.11699
LB	WT	6	0	2	1.0345	0.000534304	0.966652	0.000499262	6.18812	3.11699
LB	WT	6	0	2	1.04992	0.0294078	0.952828	0.0266883	6.18812	3.11699
LB	WT	7	0	2	1.03131	0.00846112	0.969671	0.0079554	5.94151	0.0571741
LB	WT	7	0	2	1.03544	0.0317932	0.966224	0.0296678	5.94151	0.0571741
LB	WT	7	0	2	1.00717	0.00711366	0.992905	0.0070129	5.94151	0.0571741
LB	WT	8	0	2	1.00561	0.0363838	0.995073	0.0360026	NA	NA
LB	WT	8	0	2	1.06015	0.0159542	0.943373	0.0141969	NA	NA
LB	WT	8	0	2	1.14017	0.0966774	0.880224	0.0746359	NA	NA
LB	WT	1	0	0	1.0101	0.000526041	0.989998	0.00051557	3.7037	NA
LB	WT	1	0	0	1.03259	0.00948966	0.968479	0.00890047	3.7037	NA
LB	WT	1	0	0	0.980021	0.0199098	1.0206	0.0207341	3.7037	NA
LB	WT	2	0	0	1.10117	0.0884206	0.911061	0.0731553	3.7037	NA
LB	WT	2	0	0	1.01521	0.0340608	0.985577	0.0330668	3.7037	NA
LB	WT	2	0	0	1.03672	0.00633673	0.964597	0.00589589	3.7037	NA
LB	WT	3	0	0	0.985031	0.0257938	1.01555	0.0265929	NA	NA
LB	WT	3	0	0	1.01238	0.0093287	0.987817	0.00910239	NA	NA
LB	WT	3	0	0	0.916947	0.0112764	1.09066	0.0134127	NA	NA
LB	WT	4	0	0	1.03291	0.0334152	0.968649	0.0313364	3.7037	NA
LB	WT	4	0	0	1.03728	0.0173906	0.964197	0.0161653	3.7037	NA
LB	WT	4	0	0	1.06411	0.0131812	0.939821	0.0116415	3.7037	NA
LB	WT	5	0	0	1.04922	0.0168682	0.953209	0.0153246	3.7037	NA
LB	WT	5	0	0	1.00829	0.0162314	0.991907	0.0159677	3.7037	NA
LB	WT	5	0	0	1.07292	0.0486392	0.932997	0.0422961	3.7037	NA
LB	WT	6	0	0	1.13625	0.00707466	0.880104	0.00547981	3.7037	NA
LB	WT	6	0	0	1.0345	0.000534304	0.966652	0.000499262	3.7037	NA
LB	WT	6	0	0	1.04992	0.0294078	0.952828	0.0266883	3.7037	NA
LB	WT	7	0	0	1.00717	0.00711366	0.992905	0.0070129	3.7037	NA
LB	WT	7	0	0	1.03544	0.0317932	0.966224	0.0296678	3.7037	NA
LB	WT	7	0	0	1.03131	0.00846112	0.969671	0.0079554	3.7037	NA
LB	WT	8	0	0	1.14017	0.0966774	0.880224	0.0746359	NA	NA
LB	WT	8	0	0	1.00561	0.0363838	0.995073	0.0360026	NA	NA
LB	WT	8	0	0	1.06015	0.0159542	0.943373	0.0141969	NA	NA
AMK	WT	1	0.25	8	1.08756	0.0986873	0.923294	0.0837818	4.34447	1.20082
AMK	WT	2	0.25	8	1.12451	0.111748	0.893687	0.0888095	3.98342	1.12899
AMK	WT	3	0.25	8	1.07278	0.0177968	0.932284	0.015466	NA	NA
AMK	WT	4	0.25	8	1.09064	0.0539529	0.91802	0.0454137	2.8986	2.6177
AMK	WT	5	0.25	8	1.17279	0.0524413	0.853524	0.0381655	4.11553	1.14235
AMK	WT	6	0.25	8	1.11425	0.0587213	0.898712	0.0473623	2.46927	0.889104
AMK	WT	7	0.25	8	1.14611	0.011825	0.872565	0.00900273	4.11332	1.1302
AMK	WT	8	0.25	8	1.12111	0.0815342	0.89434	0.0650421	NA	NA
DOX	WT	1	0.25	8	1.01571	0.0195536	0.984716	0.0189569	2.78365	0.162757
DOX	WT	2	0.25	8	1.072	0.00302804	0.932842	0.00263497	4.04072	0.400436
DOX	WT	3	0.25	8	1.01064	0.00933587	0.989517	0.00914076	NA	NA
DOX	WT	4	0.25	8	1.00032	0.0153434	0.999802	0.0153355	5.64649	1.85034
DOX	WT	5	0.25	8	1.02312	0.0421521	0.978234	0.0403029	5.05192	0.48521
DOX	WT	6	0.25	8	1.02417	0.00988163	0.976445	0.00942116	2.27584	0.274987
DOX	WT	7	0.25	8	1.03476	0.00118039	0.966406	0.00110241	2.91232	0.0954485
DOX	WT	8	0.25	8	1.03775	0.00459223	0.963629	0.00426422	NA	NA
FEP	WT	1	0.25	8	1.04003	0.117528	0.967691	0.109354	6.56356	0.168185
FEP	WT	2	0.25	8	1.04898	0.113194	0.958892	0.103473	6.55387	0.150117
FEP	WT	3	0.25	8	1.16025	0.0584146	0.862974	0.0434477	NA	NA
FEP	WT	4	0.25	8	1.04104	0.0572177	0.962034	0.0528756	4.43825	0.892509
FEP	WT	5	0.25	8	1.11516	0.0295666	0.89705	0.0237838	7.14605	0.488683
FEP	WT	6	0.25	8	1.14139	0.0026254	0.876125	0.00201524	5.1563	0.890428
FEP	WT	7	0.25	8	1.08301	0.0757977	0.925616	0.0647818	5.39818	0.635345
FEP	WT	8	0.25	8	1.08765	0.000644332	0.919418	0.000544672	NA	NA
AMK	WT	1	0.25	4	1.08756	0.0986873	0.923294	0.0837818	6.80596	0.678018
AMK	WT	2	0.25	4	1.12451	0.111748	0.893687	0.0888095	5.15786	0.512568
AMK	WT	3	0.25	4	1.07278	0.0177968	0.932284	0.015466	NA	NA
AMK	WT	4	0.25	4	1.09064	0.0539529	0.91802	0.0454137	4.59748	0.46131
AMK	WT	5	0.25	4	1.17279	0.0524413	0.853524	0.0381655	5.45338	0.530566
AMK	WT	6	0.25	4	1.11425	0.0587213	0.898712	0.0473623	5.90273	1.73909
AMK	WT	7	0.25	4	1.14611	0.011825	0.872565	0.00900273	5.8156	1.0311
AMK	WT	8	0.25	4	1.12111	0.0815342	0.89434	0.0650421	NA	NA
DOX	WT	1	0.25	4	1.01571	0.0195536	0.984716	0.0189569	4.07443	0.141234
DOX	WT	2	0.25	4	1.072	0.00302804	0.932842	0.00263497	3.57875	0.183055
DOX	WT	3	0.25	4	1.01064	0.00933587	0.989517	0.00914076	NA	NA
DOX	WT	4	0.25	4	1.00032	0.0153434	0.999802	0.0153355	3.51	2.08867
DOX	WT	5	0.25	4	1.02312	0.0421521	0.978234	0.0403029	4.81239	0.262544
DOX	WT	6	0.25	4	1.02417	0.00988163	0.976445	0.00942116	4.90933	1.17
DOX	WT	7	0.25	4	1.03476	0.00118039	0.966406	0.00110241	2.73209	0.349926
DOX	WT	8	0.25	4	1.03775	0.00459223	0.963629	0.00426422	NA	NA
FEP	WT	1	0.25	4	1.04003	0.117528	0.967691	0.109354	10.0151	1.44962
FEP	WT	2	0.25	4	1.04898	0.113194	0.958892	0.103473	8.42224	1.26508
FEP	WT	3	0.25	4	1.16025	0.0584146	0.862974	0.0434477	NA	NA
FEP	WT	4	0.25	4	1.04104	0.0572177	0.962034	0.0528756	7.72228	3.93683
FEP	WT	5	0.25	4	1.11516	0.0295666	0.89705	0.0237838	12.4537	2.67327
FEP	WT	6	0.25	4	1.14139	0.0026254	0.876125	0.00201524	7.52803	1.38812
FEP	WT	7	0.25	4	1.08301	0.0757977	0.925616	0.0647818	6.75711	0.531135
FEP	WT	8	0.25	4	1.08765	0.000644332	0.919418	0.000544672	NA	NA
AMK	WT	1	0.25	2	1.08756	0.0986873	0.923294	0.0837818	6.80109	NA
AMK	WT	2	0.25	2	1.12451	0.111748	0.893687	0.0888095	4.67491	NA
AMK	WT	3	0.25	2	1.07278	0.0177968	0.932284	0.015466	NA	NA
AMK	WT	4	0.25	2	1.09064	0.0539529	0.91802	0.0454137	12.9883	NA
AMK	WT	5	0.25	2	1.17279	0.0524413	0.853524	0.0381655	7.20292	NA
AMK	WT	6	0.25	2	1.11425	0.0587213	0.898712	0.0473623	5.82232	NA
AMK	WT	7	0.25	2	1.14611	0.011825	0.872565	0.00900273	5.75494	NA
AMK	WT	8	0.25	2	1.12111	0.0815342	0.89434	0.0650421	NA	NA
DOX	WT	1	0.25	2	1.01571	0.0195536	0.984716	0.0189569	4.40148	NA
DOX	WT	2	0.25	2	1.072	0.00302804	0.932842	0.00263497	1.68414	NA
DOX	WT	3	0.25	2	1.01064	0.00933587	0.989517	0.00914076	NA	NA
DOX	WT	4	0.25	2	1.00032	0.0153434	0.999802	0.0153355	2079.1	NA
DOX	WT	5	0.25	2	1.02312	0.0421521	0.978234	0.0403029	3.51146	NA
DOX	WT	6	0.25	2	1.02417	0.00988163	0.976445	0.00942116	179.233	NA
DOX	WT	7	0.25	2	1.03476	0.00118039	0.966406	0.00110241	2.57229	NA
DOX	WT	8	0.25	2	1.03775	0.00459223	0.963629	0.00426422	NA	NA
FEP	WT	1	0.25	2	1.04003	0.117528	0.967691	0.109354	6.24168	2.34647
FEP	WT	2	0.25	2	1.04898	0.113194	0.958892	0.103473	4.81612	1.9488
FEP	WT	3	0.25	2	1.16025	0.0584146	0.862974	0.0434477	NA	NA
FEP	WT	4	0.25	2	1.04104	0.0572177	0.962034	0.0528756	8.82739	6.31204
FEP	WT	5	0.25	2	1.11516	0.0295666	0.89705	0.0237838	9.76034	1.89632
FEP	WT	6	0.25	2	1.14139	0.0026254	0.876125	0.00201524	5.03323	0.520647
FEP	WT	7	0.25	2	1.08301	0.0757977	0.925616	0.0647818	5.61484	0.443228
FEP	WT	8	0.25	2	1.08765	0.000644332	0.919418	0.000544672	NA	NA
AMK	WT	1	0.25	0	1.08756	0.0986873	0.923294	0.0837818	3.7037	NA
AMK	WT	2	0.25	0	1.12451	0.111748	0.893687	0.0888095	3.7037	NA
AMK	WT	3	0.25	0	1.07278	0.0177968	0.932284	0.015466	NA	NA
AMK	WT	4	0.25	0	1.09064	0.0539529	0.91802	0.0454137	3.7037	NA
AMK	WT	5	0.25	0	1.17279	0.0524413	0.853524	0.0381655	3.7037	NA
AMK	WT	6	0.25	0	1.11425	0.0587213	0.898712	0.0473623	3.7037	NA
AMK	WT	7	0.25	0	1.14611	0.011825	0.872565	0.00900273	3.7037	NA
AMK	WT	8	0.25	0	1.12111	0.0815342	0.89434	0.0650421	NA	NA
DOX	WT	1	0.25	0	1.01571	0.0195536	0.984716	0.0189569	3.7037	NA
DOX	WT	2	0.25	0	1.072	0.00302804	0.932842	0.00263497	3.7037	NA
DOX	WT	3	0.25	0	1.01064	0.00933587	0.989517	0.00914076	NA	NA
DOX	WT	4	0.25	0	1.00032	0.0153434	0.999802	0.0153355	3.7037	NA
DOX	WT	5	0.25	0	1.02312	0.0421521	0.978234	0.0403029	3.7037	NA
DOX	WT	6	0.25	0	1.02417	0.00988163	0.976445	0.00942116	3.7037	NA
DOX	WT	7	0.25	0	1.03476	0.00118039	0.966406	0.00110241	3.7037	NA
DOX	WT	8	0.25	0	1.03775	0.00459223	0.963629	0.00426422	NA	NA
FEP	WT	1	0.25	0	1.04003	0.117528	0.967691	0.109354	3.7037	NA
FEP	WT	2	0.25	0	1.04898	0.113194	0.958892	0.103473	3.7037	NA
FEP	WT	3	0.25	0	1.16025	0.0584146	0.862974	0.0434477	NA	NA
FEP	WT	4	0.25	0	1.04104	0.0572177	0.962034	0.0528756	3.7037	NA
FEP	WT	5	0.25	0	1.11516	0.0295666	0.89705	0.0237838	3.7037	NA
FEP	WT	6	0.25	0	1.14139	0.0026254	0.876125	0.00201524	3.7037	NA
FEP	WT	7	0.25	0	1.08301	0.0757977	0.925616	0.0647818	3.7037	NA
FEP	WT	8	0.25	0	1.08765	0.000644332	0.919418	0.000544672	NA	NA
LB	WT	1	0.25	0	NA	NA	NA	NA	3.7037	NA
LB	WT	2	0.25	0	NA	NA	NA	NA	3.7037	NA
LB	WT	3	0.25	0	NA	NA	NA	NA	NA	NA
LB	WT	4	0.25	0	NA	NA	NA	NA	3.7037	NA
LB	WT	5	0.25	0	NA	NA	NA	NA	3.7037	NA
LB	WT	6	0.25	0	NA	NA	NA	NA	3.7037	NA
LB	WT	7	0.25	0	NA	NA	NA	NA	3.7037	NA
LB	WT	8	0.25	0	NA	NA	NA	NA	NA	NA
AMK	WT	1	2	8	NA	NA	NA	NA	0.15455	0.0946693
AMK	WT	2	2	8	NA	NA	NA	NA	0.10537	0.0558576
AMK	WT	3	2	8	NA	NA	NA	NA	NA	NA
AMK	WT	4	2	8	4.34677	3.43773	0.334743	0.264739	0	0
AMK	WT	5	2	8	NA	NA	NA	NA	0.165429	0.0805016
AMK	WT	6	2	8	1.70926	0.0110168	0.58506	0.00377094	0.0852353	0.147632
AMK	WT	7	2	8	NA	NA	NA	NA	0.145564	0.0684536
AMK	WT	8	2	8	NA	NA	NA	NA	NA	NA
DOX	WT	1	2	8	2.57085	0.225691	0.390482	0.0342798	0.719778	0.339494
DOX	WT	2	2	8	3.41154	0.364101	0.294802	0.0314632	0.764	0.359164
DOX	WT	3	2	8	3.94594	0.495216	0.255436	0.0320573	NA	NA
DOX	WT	4	2	8	4.31444	1.15144	0.240339	0.0641414	0	0
DOX	WT	5	2	8	7.62179	3.52586	0.146924	0.0679673	0.777415	0.325648
DOX	WT	6	2	8	4.68515	1.30573	0.222064	0.0618884	0.463983	0.279838
DOX	WT	7	2	8	4.7051	0.553108	0.214014	0.0251584	0.385582	0.216401
DOX	WT	8	2	8	4.03839	1.27942	0.260707	0.0825957	NA	NA
FEP	WT	1	2	8	NA	NA	NA	NA	0.428753	0.0387101
FEP	WT	2	2	8	NA	NA	NA	NA	0.540537	0.0286342
FEP	WT	3	2	8	NA	NA	NA	NA	NA	NA
FEP	WT	4	2	8	3.38952	1.55865	0.329908	0.151706	1.00415	0.416754
FEP	WT	5	2	8	NA	NA	NA	NA	0.426706	0.0223407
FEP	WT	6	2	8	NA	NA	NA	NA	0.579033	0.42126
FEP	WT	7	2	8	NA	NA	NA	NA	0.347369	0.0387778
FEP	WT	8	2	8	NA	NA	NA	NA	NA	NA
AMK	WT	1	2	4	NA	NA	NA	NA	0.126941	0.0562361
AMK	WT	2	2	4	NA	NA	NA	NA	0.0751467	0.0205383
AMK	WT	3	2	4	NA	NA	NA	NA	NA	NA
AMK	WT	4	2	4	4.34677	3.43773	0.334743	0.264739	0	0
AMK	WT	5	2	4	NA	NA	NA	NA	0.163469	0.0133816
AMK	WT	6	2	4	1.70926	0.0110168	0.58506	0.00377094	0.106842	0.185056
AMK	WT	7	2	4	NA	NA	NA	NA	0.118617	0.018525
AMK	WT	8	2	4	NA	NA	NA	NA	NA	NA
DOX	WT	1	2	4	2.57085	0.225691	0.390482	0.0342798	0.465808	0.0982059
DOX	WT	2	2	4	3.41154	0.364101	0.294802	0.0314632	0.367982	0.032947
DOX	WT	3	2	4	3.94594	0.495216	0.255436	0.0320573	NA	NA
DOX	WT	4	2	4	4.31444	1.15144	0.240339	0.0641414	0.233334	0.404146
DOX	WT	5	2	4	7.62179	3.52586	0.146924	0.0679673	0.655599	0.0508371
DOX	WT	6	2	4	4.68515	1.30573	0.222064	0.0618884	0.673493	0.478747
DOX	WT	7	2	4	4.7051	0.553108	0.214014	0.0251584	0.33289	0.0573577
DOX	WT	8	2	4	4.03839	1.27942	0.260707	0.0825957	NA	NA
FEP	WT	1	2	4	NA	NA	NA	NA	2.21271	0.175187
FEP	WT	2	2	4	NA	NA	NA	NA	2.7329	0.226421
FEP	WT	3	2	4	NA	NA	NA	NA	NA	NA
FEP	WT	4	2	4	3.38952	1.55865	0.329908	0.151706	1.38007	0.581815
FEP	WT	5	2	4	NA	NA	NA	NA	2.19914	0.281527
FEP	WT	6	2	4	NA	NA	NA	NA	1.91319	0.320351
FEP	WT	7	2	4	NA	NA	NA	NA	1.61595	0.273751
FEP	WT	8	2	4	NA	NA	NA	NA	NA	NA
AMK	WT	1	2	2	NA	NA	NA	NA	0.669958	0.275762
AMK	WT	2	2	2	NA	NA	NA	NA	0.512957	0.220596
AMK	WT	3	2	2	NA	NA	NA	NA	NA	NA
AMK	WT	4	2	2	4.34677	3.43773	0.334743	0.264739	0.645897	0.685072
AMK	WT	5	2	2	NA	NA	NA	NA	0.969064	0.114542
AMK	WT	6	2	2	1.70926	0.0110168	0.58506	0.00377094	0.526789	0.281677
AMK	WT	7	2	2	NA	NA	NA	NA	0.705485	0.121165
AMK	WT	8	2	2	NA	NA	NA	NA	NA	NA
DOX	WT	1	2	2	2.57085	0.225691	0.390482	0.0342798	1.36948	NA
DOX	WT	2	2	2	3.41154	0.364101	0.294802	0.0314632	1.08215	NA
DOX	WT	3	2	2	3.94594	0.495216	0.255436	0.0320573	NA	NA
DOX	WT	4	2	2	4.31444	1.15144	0.240339	0.0641414	1.26167	NA
DOX	WT	5	2	2	7.62179	3.52586	0.146924	0.0679673	3.59787	NA
DOX	WT	6	2	2	4.68515	1.30573	0.222064	0.0618884	0.978881	NA
DOX	WT	7	2	2	4.7051	0.553108	0.214014	0.0251584	1.38249	NA
DOX	WT	8	2	2	4.03839	1.27942	0.260707	0.0825957	NA	NA
FEP	WT	1	2	2	NA	NA	NA	NA	3.47169	NA
FEP	WT	2	2	2	NA	NA	NA	NA	2.76022	NA
FEP	WT	3	2	2	NA	NA	NA	NA	NA	NA
FEP	WT	4	2	2	3.38952	1.55865	0.329908	0.151706	15.3197	NA
FEP	WT	5	2	2	NA	NA	NA	NA	8.4004	NA
FEP	WT	6	2	2	NA	NA	NA	NA	4.29215	NA
FEP	WT	7	2	2	NA	NA	NA	NA	4.87901	NA
FEP	WT	8	2	2	NA	NA	NA	NA	NA	NA
AMK	WT	1	2	0	NA	NA	NA	NA	3.7037	NA
AMK	WT	2	2	0	NA	NA	NA	NA	3.7037	NA
AMK	WT	3	2	0	NA	NA	NA	NA	NA	NA
AMK	WT	4	2	0	4.34677	3.43773	0.334743	0.264739	3.7037	NA
AMK	WT	5	2	0	NA	NA	NA	NA	3.7037	NA
AMK	WT	6	2	0	1.70926	0.0110168	0.58506	0.00377094	3.7037	NA
AMK	WT	7	2	0	NA	NA	NA	NA	3.7037	NA
AMK	WT	8	2	0	NA	NA	NA	NA	NA	NA
DOX	WT	1	2	0	2.57085	0.225691	0.390482	0.0342798	3.7037	NA
DOX	WT	2	2	0	3.41154	0.364101	0.294802	0.0314632	3.7037	NA
DOX	WT	3	2	0	3.94594	0.495216	0.255436	0.0320573	NA	NA
DOX	WT	4	2	0	4.31444	1.15144	0.240339	0.0641414	3.7037	NA
DOX	WT	5	2	0	7.62179	3.52586	0.146924	0.0679673	3.7037	NA
DOX	WT	6	2	0	4.68515	1.30573	0.222064	0.0618884	3.7037	NA
DOX	WT	7	2	0	4.7051	0.553108	0.214014	0.0251584	3.7037	NA
DOX	WT	8	2	0	4.03839	1.27942	0.260707	0.0825957	NA	NA
FEP	WT	1	2	0	NA	NA	NA	NA	3.7037	NA
FEP	WT	2	2	0	NA	NA	NA	NA	3.7037	NA
FEP	WT	3	2	0	NA	NA	NA	NA	NA	NA
FEP	WT	4	2	0	3.38952	1.55865	0.329908	0.151706	3.7037	NA
FEP	WT	5	2	0	NA	NA	NA	NA	3.7037	NA
FEP	WT	6	2	0	NA	NA	NA	NA	3.7037	NA
FEP	WT	7	2	0	NA	NA	NA	NA	3.7037	NA
FEP	WT	8	2	0	NA	NA	NA	NA	NA	NA
LB	WT	1	2	0	NA	NA	NA	NA	3.7037	NA
LB	WT	2	2	0	NA	NA	NA	NA	3.7037	NA
LB	WT	3	2	0	NA	NA	NA	NA	NA	NA
LB	WT	4	2	0	NA	NA	NA	NA	3.7037	NA
LB	WT	5	2	0	NA	NA	NA	NA	3.7037	NA
LB	WT	6	2	0	NA	NA	NA	NA	3.7037	NA
LB	WT	7	2	0	NA	NA	NA	NA	3.7037	NA
LB	WT	8	2	0	NA	NA	NA	NA	NA	NA
AMK	WT	1	4	8	NA	NA	NA	NA	0.0611218	0.018875
AMK	WT	2	4	8	NA	NA	NA	NA	0.0502058	0.0087933
AMK	WT	3	4	8	NA	NA	NA	NA	NA	NA
AMK	WT	4	4	8	NA	NA	NA	NA	0	0
AMK	WT	5	4	8	NA	NA	NA	NA	0.065876	0.0143565
AMK	WT	6	4	8	NA	NA	NA	NA	0.0404886	0.0701284
AMK	WT	7	4	8	NA	NA	NA	NA	0.0602456	0.00755104
AMK	WT	8	4	8	NA	NA	NA	NA	NA	NA
DOX	WT	1	4	8	NA	NA	NA	NA	0.134599	0.0656126
DOX	WT	2	4	8	NA	NA	NA	NA	0.151084	0.0785836
DOX	WT	3	4	8	NA	NA	NA	NA	NA	NA
DOX	WT	4	4	8	NA	NA	NA	NA	0.163915	0.283909
DOX	WT	5	4	8	NA	NA	NA	NA	0.184513	0.0809187
DOX	WT	6	4	8	NA	NA	NA	NA	0.239419	0.128882
DOX	WT	7	4	8	NA	NA	NA	NA	0.0950967	0.0332339
DOX	WT	8	4	8	NA	NA	NA	NA	NA	NA
FEP	WT	1	4	8	NA	NA	NA	NA	0.857058	0.229422
FEP	WT	2	4	8	NA	NA	NA	NA	1.05454	0.268986
FEP	WT	3	4	8	NA	NA	NA	NA	NA	NA
FEP	WT	4	4	8	NA	NA	NA	NA	0.668325	0.663589
FEP	WT	5	4	8	NA	NA	NA	NA	0.859849	0.220768
FEP	WT	6	4	8	NA	NA	NA	NA	0.600836	0.399225
FEP	WT	7	4	8	NA	NA	NA	NA	0.675014	0.158268
FEP	WT	8	4	8	NA	NA	NA	NA	NA	NA
AMK	WT	1	4	4	NA	NA	NA	NA	0.182471	0
AMK	WT	2	4	4	NA	NA	NA	NA	0.0976286	0
AMK	WT	3	4	4	NA	NA	NA	NA	NA	NA
AMK	WT	4	4	4	NA	NA	NA	NA	0	0
AMK	WT	5	4	4	NA	NA	NA	NA	0.178678	0
AMK	WT	6	4	4	NA	NA	NA	NA	0	0
AMK	WT	7	4	4	NA	NA	NA	NA	0.140002	0
AMK	WT	8	4	4	NA	NA	NA	NA	NA	NA
DOX	WT	1	4	4	NA	NA	NA	NA	0.334745	0.0234677
DOX	WT	2	4	4	NA	NA	NA	NA	0.274502	0.0295128
DOX	WT	3	4	4	NA	NA	NA	NA	NA	NA
DOX	WT	4	4	4	NA	NA	NA	NA	0.376654	0.344594
DOX	WT	5	4	4	NA	NA	NA	NA	0.573071	0.0931907
DOX	WT	6	4	4	NA	NA	NA	NA	0.450121	0.115176
DOX	WT	7	4	4	NA	NA	NA	NA	0.292407	0.0445277
DOX	WT	8	4	4	NA	NA	NA	NA	NA	NA
FEP	WT	1	4	4	NA	NA	NA	NA	3.62092	0.180005
FEP	WT	2	4	4	NA	NA	NA	NA	3.92726	0.242292
FEP	WT	3	4	4	NA	NA	NA	NA	NA	NA
FEP	WT	4	4	4	NA	NA	NA	NA	3.28154	1.70478
FEP	WT	5	4	4	NA	NA	NA	NA	3.6188	0.269559
FEP	WT	6	4	4	NA	NA	NA	NA	3.15718	0.303097
FEP	WT	7	4	4	NA	NA	NA	NA	2.58929	0.170452
FEP	WT	8	4	4	NA	NA	NA	NA	NA	NA
AMK	WT	1	4	2	NA	NA	NA	NA	0.582515	0.118767
AMK	WT	2	4	2	NA	NA	NA	NA	0.495608	0.110579
AMK	WT	3	4	2	NA	NA	NA	NA	NA	NA
AMK	WT	4	4	2	NA	NA	NA	NA	0.959153	0.279543
AMK	WT	5	4	2	NA	NA	NA	NA	0.975098	0.0769553
AMK	WT	6	4	2	NA	NA	NA	NA	0.583927	0.268305
AMK	WT	7	4	2	NA	NA	NA	NA	0.672409	0.0747287
AMK	WT	8	4	2	NA	NA	NA	NA	NA	NA
DOX	WT	1	4	2	NA	NA	NA	NA	2.40517	0.173057
DOX	WT	2	4	2	NA	NA	NA	NA	1.95321	0.100102
DOX	WT	3	4	2	NA	NA	NA	NA	NA	NA
DOX	WT	4	4	2	NA	NA	NA	NA	1.98795	0.418082
DOX	WT	5	4	2	NA	NA	NA	NA	2.58076	0.150652
DOX	WT	6	4	2	NA	NA	NA	NA	2.54055	0.486913
DOX	WT	7	4	2	NA	NA	NA	NA	1.41526	0.175813
DOX	WT	8	4	2	NA	NA	NA	NA	NA	NA
FEP	WT	1	4	2	NA	NA	NA	NA	6.46805	0.772529
FEP	WT	2	4	2	NA	NA	NA	NA	5.33007	0.645973
FEP	WT	3	4	2	NA	NA	NA	NA	NA	NA
FEP	WT	4	4	2	NA	NA	NA	NA	3.49361	0.0661865
FEP	WT	5	4	2	NA	NA	NA	NA	7.5449	0.816418
FEP	WT	6	4	2	NA	NA	NA	NA	5.33876	0.644088
FEP	WT	7	4	2	NA	NA	NA	NA	5.47338	0.049301
FEP	WT	8	4	2	NA	NA	NA	NA	NA	NA
AMK	WT	1	4	0	NA	NA	NA	NA	3.7037	NA
AMK	WT	2	4	0	NA	NA	NA	NA	3.7037	NA
AMK	WT	3	4	0	NA	NA	NA	NA	NA	NA
AMK	WT	4	4	0	NA	NA	NA	NA	3.7037	NA
AMK	WT	5	4	0	NA	NA	NA	NA	3.7037	NA
AMK	WT	6	4	0	NA	NA	NA	NA	3.7037	NA
AMK	WT	7	4	0	NA	NA	NA	NA	3.7037	NA
AMK	WT	8	4	0	NA	NA	NA	NA	NA	NA
DOX	WT	1	4	0	NA	NA	NA	NA	3.7037	NA
DOX	WT	2	4	0	NA	NA	NA	NA	3.7037	NA
DOX	WT	3	4	0	NA	NA	NA	NA	NA	NA
DOX	WT	4	4	0	NA	NA	NA	NA	3.7037	NA
DOX	WT	5	4	0	NA	NA	NA	NA	3.7037	NA
DOX	WT	6	4	0	NA	NA	NA	NA	3.7037	NA
DOX	WT	7	4	0	NA	NA	NA	NA	3.7037	NA
DOX	WT	8	4	0	NA	NA	NA	NA	NA	NA
FEP	WT	1	4	0	NA	NA	NA	NA	3.7037	NA
FEP	WT	2	4	0	NA	NA	NA	NA	3.7037	NA
FEP	WT	3	4	0	NA	NA	NA	NA	NA	NA
FEP	WT	4	4	0	NA	NA	NA	NA	3.7037	NA
FEP	WT	5	4	0	NA	NA	NA	NA	3.7037	NA
FEP	WT	6	4	0	NA	NA	NA	NA	3.7037	NA
FEP	WT	7	4	0	NA	NA	NA	NA	3.7037	NA
FEP	WT	8	4	0	NA	NA	NA	NA	NA	NA
LB	WT	1	4	0	NA	NA	NA	NA	3.7037	NA
LB	WT	2	4	0	NA	NA	NA	NA	3.7037	NA
LB	WT	3	4	0	NA	NA	NA	NA	NA	NA
LB	WT	4	4	0	NA	NA	NA	NA	3.7037	NA
LB	WT	5	4	0	NA	NA	NA	NA	3.7037	NA
LB	WT	6	4	0	NA	NA	NA	NA	3.7037	NA
LB	WT	7	4	0	NA	NA	NA	NA	3.7037	NA
LB	WT	8	4	0	NA	NA	NA	NA	NA	NA
AMK	WT	1	8	8	NA	NA	NA	NA	0.0721007	0.0413612
AMK	WT	2	8	8	NA	NA	NA	NA	0.0497613	0.00761509
AMK	WT	3	8	8	NA	NA	NA	NA	NA	NA
AMK	WT	4	8	8	NA	NA	NA	NA	0	0
AMK	WT	5	8	8	NA	NA	NA	NA	0.105923	0.0420249
AMK	WT	6	8	8	NA	NA	NA	NA	0.0251277	0.0435224
AMK	WT	7	8	8	NA	NA	NA	NA	0.0638874	0.0162877
AMK	WT	8	8	8	NA	NA	NA	NA	NA	NA
DOX	WT	1	8	8	NA	NA	NA	NA	0.0811158	0.0255098
DOX	WT	2	8	8	NA	NA	NA	NA	0.0980961	0.0388256
DOX	WT	3	8	8	NA	NA	NA	NA	NA	NA
DOX	WT	4	8	8	NA	NA	NA	NA	0	0
DOX	WT	5	8	8	NA	NA	NA	NA	0.108612	0.0198812
DOX	WT	6	8	8	NA	NA	NA	NA	0.0235011	0.0407051
DOX	WT	7	8	8	NA	NA	NA	NA	0.0957512	0.0367293
DOX	WT	8	8	8	NA	NA	NA	NA	NA	NA
FEP	WT	1	8	8	NA	NA	NA	NA	1.281	0.379364
FEP	WT	2	8	8	NA	NA	NA	NA	1.29261	0.09704
FEP	WT	3	8	8	NA	NA	NA	NA	NA	NA
FEP	WT	4	8	8	NA	NA	NA	NA	0.568287	0.363861
FEP	WT	5	8	8	NA	NA	NA	NA	1.2967	0.463996
FEP	WT	6	8	8	NA	NA	NA	NA	0.134051	0.189577
FEP	WT	7	8	8	NA	NA	NA	NA	0.808275	0.183927
FEP	WT	8	8	8	NA	NA	NA	NA	NA	NA
AMK	WT	1	8	4	NA	NA	NA	NA	0.165936	0.00126765
AMK	WT	2	8	4	NA	NA	NA	NA	0.155145	0.00639955
AMK	WT	3	8	4	NA	NA	NA	NA	NA	NA
AMK	WT	4	8	4	NA	NA	NA	NA	0	0
AMK	WT	5	8	4	NA	NA	NA	NA	0.201151	0.0223141
AMK	WT	6	8	4	NA	NA	NA	NA	0.203256	0.150906
AMK	WT	7	8	4	NA	NA	NA	NA	0.151416	0.00338155
AMK	WT	8	8	4	NA	NA	NA	NA	NA	NA
DOX	WT	1	8	4	NA	NA	NA	NA	1.16917	1.32417
DOX	WT	2	8	4	NA	NA	NA	NA	1.06636	1.26796
DOX	WT	3	8	4	NA	NA	NA	NA	NA	NA
DOX	WT	4	8	4	NA	NA	NA	NA	0.894067	1.78813
DOX	WT	5	8	4	NA	NA	NA	NA	1.30437	1.34642
DOX	WT	6	8	4	NA	NA	NA	NA	1.00796	1.4798
DOX	WT	7	8	4	NA	NA	NA	NA	0.833816	0.81892
DOX	WT	8	8	4	NA	NA	NA	NA	NA	NA
FEP	WT	1	8	4	NA	NA	NA	NA	3.24057	0.835923
FEP	WT	2	8	4	NA	NA	NA	NA	3.24728	1.03521
FEP	WT	3	8	4	NA	NA	NA	NA	NA	NA
FEP	WT	4	8	4	NA	NA	NA	NA	5.62821	0.730924
FEP	WT	5	8	4	NA	NA	NA	NA	6.26845	1.18881
FEP	WT	6	8	4	NA	NA	NA	NA	2.3998	1.70582
FEP	WT	7	8	4	NA	NA	NA	NA	3.14133	0.165657
FEP	WT	8	8	4	NA	NA	NA	NA	NA	NA
AMK	WT	1	8	2	NA	NA	NA	NA	1.26032	0.455342
AMK	WT	2	8	2	NA	NA	NA	NA	1.1235	0.530865
AMK	WT	3	8	2	NA	NA	NA	NA	NA	NA
AMK	WT	4	8	2	NA	NA	NA	NA	0.728997	0.828764
AMK	WT	5	8	2	NA	NA	NA	NA	1.51431	0.829378
AMK	WT	6	8	2	NA	NA	NA	NA	1.19591	0.264871
AMK	WT	7	8	2	NA	NA	NA	NA	1.13575	0.545352
AMK	WT	8	8	2	NA	NA	NA	NA	NA	NA
DOX	WT	1	8	2	NA	NA	NA	NA	2.53981	0.420991
DOX	WT	2	8	2	NA	NA	NA	NA	2.41749	0.34576
DOX	WT	3	8	2	NA	NA	NA	NA	NA	NA
DOX	WT	4	8	2	NA	NA	NA	NA	1.09232	0.232173
DOX	WT	5	8	2	NA	NA	NA	NA	2.50311	0.157463
DOX	WT	6	8	2	NA	NA	NA	NA	2.41263	1.11421
DOX	WT	7	8	2	NA	NA	NA	NA	1.75236	0.103882
DOX	WT	8	8	2	NA	NA	NA	NA	NA	NA
FEP	WT	1	8	2	NA	NA	NA	NA	7.64739	0.180777
FEP	WT	2	8	2	NA	NA	NA	NA	6.02224	0.165344
FEP	WT	3	8	2	NA	NA	NA	NA	NA	NA
FEP	WT	4	8	2	NA	NA	NA	NA	4.74453	1.44885
FEP	WT	5	8	2	NA	NA	NA	NA	7.6157	0.347863
FEP	WT	6	8	2	NA	NA	NA	NA	5.36301	0.464681
FEP	WT	7	8	2	NA	NA	NA	NA	5.677	0.0991234
FEP	WT	8	8	2	NA	NA	NA	NA	NA	NA
AMK	WT	1	8	0	NA	NA	NA	NA	3.7037	NA
AMK	WT	2	8	0	NA	NA	NA	NA	3.7037	NA
AMK	WT	3	8	0	NA	NA	NA	NA	NA	NA
AMK	WT	4	8	0	NA	NA	NA	NA	3.7037	NA
AMK	WT	5	8	0	NA	NA	NA	NA	3.7037	NA
AMK	WT	6	8	0	NA	NA	NA	NA	3.7037	NA
AMK	WT	7	8	0	NA	NA	NA	NA	3.7037	NA
AMK	WT	8	8	0	NA	NA	NA	NA	NA	NA
DOX	WT	1	8	0	NA	NA	NA	NA	3.7037	NA
DOX	WT	2	8	0	NA	NA	NA	NA	3.7037	NA
DOX	WT	3	8	0	NA	NA	NA	NA	NA	NA
DOX	WT	4	8	0	NA	NA	NA	NA	3.7037	NA
DOX	WT	5	8	0	NA	NA	NA	NA	3.7037	NA
DOX	WT	6	8	0	NA	NA	NA	NA	3.7037	NA
DOX	WT	7	8	0	NA	NA	NA	NA	3.7037	NA
DOX	WT	8	8	0	NA	NA	NA	NA	NA	NA
FEP	WT	1	8	0	NA	NA	NA	NA	3.7037	NA
FEP	WT	2	8	0	NA	NA	NA	NA	3.7037	NA
FEP	WT	3	8	0	NA	NA	NA	NA	NA	NA
FEP	WT	4	8	0	NA	NA	NA	NA	3.7037	NA
FEP	WT	5	8	0	NA	NA	NA	NA	3.7037	NA
FEP	WT	6	8	0	NA	NA	NA	NA	3.7037	NA
FEP	WT	7	8	0	NA	NA	NA	NA	3.7037	NA
FEP	WT	8	8	0	NA	NA	NA	NA	NA	NA
LB	WT	1	8	0	NA	NA	NA	NA	3.7037	NA
LB	WT	2	8	0	NA	NA	NA	NA	3.7037	NA
LB	WT	3	8	0	NA	NA	NA	NA	NA	NA
LB	WT	4	8	0	NA	NA	NA	NA	3.7037	NA
LB	WT	5	8	0	NA	NA	NA	NA	3.7037	NA
LB	WT	6	8	0	NA	NA	NA	NA	3.7037	NA
LB	WT	7	8	0	NA	NA	NA	NA	3.7037	NA
LB	WT	8	8	0	NA	NA	NA	NA	NA	NA
NA	WT	1	NA	NA	NA	NA	NA	NA	0.102309	NA
NA	WT	2	NA	NA	NA	NA	NA	NA	0.0924021	NA
NA	WT	3	NA	NA	NA	NA	NA	NA	NA	NA
NA	WT	4	NA	NA	NA	NA	NA	NA	0	NA
NA	WT	5	NA	NA	NA	NA	NA	NA	0.137428	NA
NA	WT	6	NA	NA	NA	NA	NA	NA	0.285234	NA
NA	WT	7	NA	NA	NA	NA	NA	NA	0.0745943	NA
NA	WT	8	NA	NA	NA	NA	NA	NA	NA	NA
LB	FEP	1	0	8	1.51806	0.00832518	0.658747	0.00361263	0.796397	0.968554
LB	FEP	1	0	8	1.42411	0.0173349	0.702244	0.00854801	0.796397	0.968554
LB	FEP	1	0	8	1.15043	0.0389579	0.86974	0.0294527	0.796397	0.968554
LB	FEP	2	0	8	1.48368	0.31205	0.689243	0.144962	0.722941	0.205878
LB	FEP	2	0	8	1.06917	0.0236607	0.935536	0.0207035	0.722941	0.205878
LB	FEP	2	0	8	1.28397	0.0143247	0.778884	0.00868967	0.722941	0.205878
LB	FEP	3	0	8	1.3152	0.0172179	0.760404	0.00995477	3.44557	0.585284
LB	FEP	3	0	8	1.54275	0.0797818	0.649062	0.0335656	3.44557	0.585284
LB	FEP	3	0	8	1.60004	0.0788024	0.625745	0.0308182	3.44557	0.585284
LB	FEP	4	0	8	1.30025	0.0641464	0.770022	0.0379883	0.742476	0.299497
LB	FEP	4	0	8	1.37652	0.0103888	0.726488	0.00548288	0.742476	0.299497
LB	FEP	4	0	8	1.14236	0.0094074	0.875413	0.00720909	0.742476	0.299497
LB	FEP	5	0	8	0.967053	0.103778	1.04006	0.111612	0.923807	0.146604
LB	FEP	5	0	8	1.40282	0.0808413	0.714037	0.0411483	0.923807	0.146604
LB	FEP	5	0	8	1.42578	0.0556779	0.701907	0.0274101	0.923807	0.146604
LB	FEP	6	0	8	1.5629	0.0695686	0.640472	0.028509	0.834785	0.195972
LB	FEP	6	0	8	1.49726	0.124279	0.670194	0.0556287	0.834785	0.195972
LB	FEP	6	0	8	1.15386	0.0188731	0.866771	0.0141773	0.834785	0.195972
LB	FEP	7	0	8	1.08594	0.0126281	0.920926	0.0107092	0.937084	0.167444
LB	FEP	7	0	8	1.26626	0.0497552	0.79034	0.031055	0.937084	0.167444
LB	FEP	7	0	8	1.21823	0.062974	0.821958	0.0424894	0.937084	0.167444
LB	FEP	8	0	8	1.17495	0.0646411	0.852393	0.0468955	2.45959	0.45309
LB	FEP	8	0	8	0.799802	0.0918476	1.25861	0.144536	2.45959	0.45309
LB	FEP	8	0	8	1.20835	0.0173518	0.827663	0.0118852	2.45959	0.45309
LB	FEP	1	0	4	1.51806	0.00832518	0.658747	0.00361263	1.19075	1.27662
LB	FEP	1	0	4	1.42411	0.0173349	0.702244	0.00854801	1.19075	1.27662
LB	FEP	1	0	4	1.15043	0.0389579	0.86974	0.0294527	1.19075	1.27662
LB	FEP	2	0	4	1.48368	0.31205	0.689243	0.144962	2.36334	0.190178
LB	FEP	2	0	4	1.06917	0.0236607	0.935536	0.0207035	2.36334	0.190178
LB	FEP	2	0	4	1.28397	0.0143247	0.778884	0.00868967	2.36334	0.190178
LB	FEP	3	0	4	1.3152	0.0172179	0.760404	0.00995477	2.43681	0.947906
LB	FEP	3	0	4	1.54275	0.0797818	0.649062	0.0335656	2.43681	0.947906
LB	FEP	3	0	4	1.60004	0.0788024	0.625745	0.0308182	2.43681	0.947906
LB	FEP	4	0	4	1.30025	0.0641464	0.770022	0.0379883	0.713304	0.0194167
LB	FEP	4	0	4	1.37652	0.0103888	0.726488	0.00548288	0.713304	0.0194167
LB	FEP	4	0	4	1.14236	0.0094074	0.875413	0.00720909	0.713304	0.0194167
LB	FEP	5	0	4	0.967053	0.103778	1.04006	0.111612	3.02245	0.273878
LB	FEP	5	0	4	1.40282	0.0808413	0.714037	0.0411483	3.02245	0.273878
LB	FEP	5	0	4	1.42578	0.0556779	0.701907	0.0274101	3.02245	0.273878
LB	FEP	6	0	4	1.5629	0.0695686	0.640472	0.028509	2.60943	0.161459
LB	FEP	6	0	4	1.49726	0.124279	0.670194	0.0556287	2.60943	0.161459
LB	FEP	6	0	4	1.15386	0.0188731	0.866771	0.0141773	2.60943	0.161459
LB	FEP	7	0	4	1.08594	0.0126281	0.920926	0.0107092	2.38957	0.166357
LB	FEP	7	0	4	1.26626	0.0497552	0.79034	0.031055	2.38957	0.166357
LB	FEP	7	0	4	1.21823	0.062974	0.821958	0.0424894	2.38957	0.166357
LB	FEP	8	0	4	1.17495	0.0646411	0.852393	0.0468955	3.96781	0.400548
LB	FEP	8	0	4	0.799802	0.0918476	1.25861	0.144536	3.96781	0.400548
LB	FEP	8	0	4	1.20835	0.0173518	0.827663	0.0118852	3.96781	0.400548
LB	FEP	1	0	2	1.51806	0.00832518	0.658747	0.00361263	1.42836	2.02
LB	FEP	1	0	2	1.42411	0.0173349	0.702244	0.00854801	1.42836	2.02
LB	FEP	1	0	2	1.15043	0.0389579	0.86974	0.0294527	1.42836	2.02
LB	FEP	2	0	2	1.48368	0.31205	0.689243	0.144962	1.75304	0.482206
LB	FEP	2	0	2	1.06917	0.0236607	0.935536	0.0207035	1.75304	0.482206
LB	FEP	2	0	2	1.28397	0.0143247	0.778884	0.00868967	1.75304	0.482206
LB	FEP	3	0	2	1.3152	0.0172179	0.760404	0.00995477	0	0
LB	FEP	3	0	2	1.54275	0.0797818	0.649062	0.0335656	0	0
LB	FEP	3	0	2	1.60004	0.0788024	0.625745	0.0308182	0	0
LB	FEP	4	0	2	1.30025	0.0641464	0.770022	0.0379883	1.00744	0.343758
LB	FEP	4	0	2	1.37652	0.0103888	0.726488	0.00548288	1.00744	0.343758
LB	FEP	4	0	2	1.14236	0.0094074	0.875413	0.00720909	1.00744	0.343758
LB	FEP	5	0	2	0.967053	0.103778	1.04006	0.111612	2.46329	0.471379
LB	FEP	5	0	2	1.40282	0.0808413	0.714037	0.0411483	2.46329	0.471379
LB	FEP	5	0	2	1.42578	0.0556779	0.701907	0.0274101	2.46329	0.471379
LB	FEP	6	0	2	1.5629	0.0695686	0.640472	0.028509	2.90398	0.138633
LB	FEP	6	0	2	1.49726	0.124279	0.670194	0.0556287	2.90398	0.138633
LB	FEP	6	0	2	1.15386	0.0188731	0.866771	0.0141773	2.90398	0.138633
LB	FEP	7	0	2	1.08594	0.0126281	0.920926	0.0107092	2.58723	0.215232
LB	FEP	7	0	2	1.26626	0.0497552	0.79034	0.031055	2.58723	0.215232
LB	FEP	7	0	2	1.21823	0.062974	0.821958	0.0424894	2.58723	0.215232
LB	FEP	8	0	2	1.17495	0.0646411	0.852393	0.0468955	2.56112	0.871928
LB	FEP	8	0	2	0.799802	0.0918476	1.25861	0.144536	2.56112	0.871928
LB	FEP	8	0	2	1.20835	0.0173518	0.827663	0.0118852	2.56112	0.871928
LB	FEP	1	0	0	1.51806	0.00832518	0.658747	0.00361263	3.7037	NA
LB	FEP	1	0	0	1.42411	0.0173349	0.702244	0.00854801	3.7037	NA
LB	FEP	1	0	0	1.15043	0.0389579	0.86974	0.0294527	3.7037	NA
LB	FEP	2	0	0	1.48368	0.31205	0.689243	0.144962	3.7037	NA
LB	FEP	2	0	0	1.06917	0.0236607	0.935536	0.0207035	3.7037	NA
LB	FEP	2	0	0	1.28397	0.0143247	0.778884	0.00868967	3.7037	NA
LB	FEP	3	0	0	1.3152	0.0172179	0.760404	0.00995477	3.7037	NA
LB	FEP	3	0	0	1.54275	0.0797818	0.649062	0.0335656	3.7037	NA
LB	FEP	3	0	0	1.60004	0.0788024	0.625745	0.0308182	3.7037	NA
LB	FEP	4	0	0	1.30025	0.0641464	0.770022	0.0379883	3.7037	NA
LB	FEP	4	0	0	1.37652	0.0103888	0.726488	0.00548288	3.7037	NA
LB	FEP	4	0	0	1.14236	0.0094074	0.875413	0.00720909	3.7037	NA
LB	FEP	5	0	0	0.967053	0.103778	1.04006	0.111612	3.7037	NA
LB	FEP	5	0	0	1.40282	0.0808413	0.714037	0.0411483	3.7037	NA
LB	FEP	5	0	0	1.42578	0.0556779	0.701907	0.0274101	3.7037	NA
LB	FEP	6	0	0	1.5629	0.0695686	0.640472	0.028509	3.7037	NA
LB	FEP	6	0	0	1.49726	0.124279	0.670194	0.0556287	3.7037	NA
LB	FEP	6	0	0	1.15386	0.0188731	0.866771	0.0141773	3.7037	NA
LB	FEP	7	0	0	1.08594	0.0126281	0.920926	0.0107092	3.7037	NA
LB	FEP	7	0	0	1.26626	0.0497552	0.79034	0.031055	3.7037	NA
LB	FEP	7	0	0	1.21823	0.062974	0.821958	0.0424894	3.7037	NA
LB	FEP	8	0	0	1.17495	0.0646411	0.852393	0.0468955	3.7037	NA
LB	FEP	8	0	0	1.20835	0.0173518	0.827663	0.0118852	3.7037	NA
LB	FEP	8	0	0	0.799802	0.0918476	1.25861	0.144536	3.7037	NA
AMK	FEP	1	0.25	8	1.50506	0.0454718	0.664727	0.0200831	1.27103	0.387548
AMK	FEP	2	0.25	8	1.36796	0.0710136	0.732004	0.0379999	0.724524	0.129109
AMK	FEP	3	0.25	8	1.63843	0.0949216	0.611368	0.0354194	0.813315	1.4087
AMK	FEP	4	0.25	8	1.46774	0.097975	0.682842	0.0455813	0.694695	0.162173
AMK	FEP	5	0.25	8	1.57125	0.22881	0.643258	0.0936736	0.782918	0.20515
AMK	FEP	6	0.25	8	1.59719	0.11997	0.627869	0.0471613	1.5177	0.119485
AMK	FEP	7	0.25	8	1.60791	0.196534	0.626605	0.0765896	1.19054	0.222761
AMK	FEP	8	0.25	8	1.51649	0.0421158	0.659671	0.0183203	0.575706	0.17571
DOX	FEP	1	0.25	8	1.14382	0.0346007	0.874663	0.0264587	1.14987	0.543921
DOX	FEP	2	0.25	8	1.10652	0.0553826	0.904865	0.0452894	1.36062	0.0440425
DOX	FEP	3	0.25	8	1.36997	0.193229	0.737279	0.10399	3.78184	3.74204
DOX	FEP	4	0.25	8	1.10815	0.049684	0.903314	0.0405002	1.10306	0.112196
DOX	FEP	5	0.25	8	1.0097	0.0870166	0.99408	0.0856701	2.59075	0.153343
DOX	FEP	6	0.25	8	1.46221	0.256236	0.69456	0.121714	2.05195	0.251875
DOX	FEP	7	0.25	8	1.01593	0.0328493	0.984836	0.031844	2.61915	0.340748
DOX	FEP	8	0.25	8	1.06037	0.0124593	0.943136	0.0110819	2.92697	0.0808294
FEP	FEP	1	0.25	8	1.4931	0.120772	0.671944	0.0543511	0.698047	0.127035
FEP	FEP	2	0.25	8	1.31347	0.0522908	0.761945	0.0303339	1.0967	0.102801
FEP	FEP	3	0.25	8	1.47286	0.0584727	0.679487	0.0269757	8.34787	3.07272
FEP	FEP	4	0.25	8	1.51276	0.0052407	0.661047	0.00229008	0.503354	0.0814178
FEP	FEP	5	0.25	8	1.4278	0.134462	0.703497	0.0662511	1.89988	0.111006
FEP	FEP	6	0.25	8	1.48426	0.0779138	0.674668	0.0354157	1.01425	0.134875
FEP	FEP	7	0.25	8	1.28598	0.029139	0.777815	0.0176245	1.61375	0.097693
FEP	FEP	8	0.25	8	1.08994	0.0121961	0.917539	0.010267	6.3885	0.406544
AMK	FEP	1	0.25	4	1.50506	0.0454718	0.664727	0.0200831	1.60263	1.21231
AMK	FEP	2	0.25	4	1.36796	0.0710136	0.732004	0.0379999	1.0542	0.193048
AMK	FEP	3	0.25	4	1.63843	0.0949216	0.611368	0.0354194	3.18763	1.15404
AMK	FEP	4	0.25	4	1.46774	0.097975	0.682842	0.0455813	0.763663	0.162791
AMK	FEP	5	0.25	4	1.57125	0.22881	0.643258	0.0936736	0.831431	0.255395
AMK	FEP	6	0.25	4	1.59719	0.11997	0.627869	0.0471613	2.53404	0.33695
AMK	FEP	7	0.25	4	1.60791	0.196534	0.626605	0.0765896	1.48434	0.132935
AMK	FEP	8	0.25	4	1.51649	0.0421158	0.659671	0.0183203	0.687135	0.180678
DOX	FEP	1	0.25	4	1.14382	0.0346007	0.874663	0.0264587	3.30779	1.48671
DOX	FEP	2	0.25	4	1.10652	0.0553826	0.904865	0.0452894	1.9369	0.24267
DOX	FEP	3	0.25	4	1.36997	0.193229	0.737279	0.10399	1.95473	2.15493
DOX	FEP	4	0.25	4	1.10815	0.049684	0.903314	0.0405002	1.0322	0.176016
DOX	FEP	5	0.25	4	1.0097	0.0870166	0.99408	0.0856701	2.75483	0.137559
DOX	FEP	6	0.25	4	1.46221	0.256236	0.69456	0.121714	3.44909	0.0554746
DOX	FEP	7	0.25	4	1.01593	0.0328493	0.984836	0.031844	3.02659	0.257666
DOX	FEP	8	0.25	4	1.06037	0.0124593	0.943136	0.0110819	2.55565	0.306564
FEP	FEP	1	0.25	4	1.4931	0.120772	0.671944	0.0543511	1.13113	1.12157
FEP	FEP	2	0.25	4	1.31347	0.0522908	0.761945	0.0303339	1.14218	0.107396
FEP	FEP	3	0.25	4	1.47286	0.0584727	0.679487	0.0269757	1.57002	2.71936
FEP	FEP	4	0.25	4	1.51276	0.0052407	0.661047	0.00229008	0.655842	0.0518871
FEP	FEP	5	0.25	4	1.4278	0.134462	0.703497	0.0662511	1.7849	0.280833
FEP	FEP	6	0.25	4	1.48426	0.0779138	0.674668	0.0354157	1.36704	0.117842
FEP	FEP	7	0.25	4	1.28598	0.029139	0.777815	0.0176245	1.25027	0.272948
FEP	FEP	8	0.25	4	1.08994	0.0121961	0.917539	0.010267	2.27648	0.178264
AMK	FEP	1	0.25	2	1.50506	0.0454718	0.664727	0.0200831	0	NA
AMK	FEP	2	0.25	2	1.36796	0.0710136	0.732004	0.0379999	1.63142	NA
AMK	FEP	3	0.25	2	1.63843	0.0949216	0.611368	0.0354194	0	NA
AMK	FEP	4	0.25	2	1.46774	0.097975	0.682842	0.0455813	1.82749	NA
AMK	FEP	5	0.25	2	1.57125	0.22881	0.643258	0.0936736	1.36523	NA
AMK	FEP	6	0.25	2	1.59719	0.11997	0.627869	0.0471613	3.83116	NA
AMK	FEP	7	0.25	2	1.60791	0.196534	0.626605	0.0765896	1.95704	NA
AMK	FEP	8	0.25	2	1.51649	0.0421158	0.659671	0.0183203	1.10865	NA
DOX	FEP	1	0.25	2	1.14382	0.0346007	0.874663	0.0264587	0	NA
DOX	FEP	2	0.25	2	1.10652	0.0553826	0.904865	0.0452894	1.22262	NA
DOX	FEP	3	0.25	2	1.36997	0.193229	0.737279	0.10399	9745.77	NA
DOX	FEP	4	0.25	2	1.10815	0.049684	0.903314	0.0405002	0	NA
DOX	FEP	5	0.25	2	1.0097	0.0870166	0.99408	0.0856701	1.16343	NA
DOX	FEP	6	0.25	2	1.46221	0.256236	0.69456	0.121714	2.47188	NA
DOX	FEP	7	0.25	2	1.01593	0.0328493	0.984836	0.031844	0.997265	NA
DOX	FEP	8	0.25	2	1.06037	0.0124593	0.943136	0.0110819	1.85706	NA
FEP	FEP	1	0.25	2	1.4931	0.120772	0.671944	0.0543511	0.989817	0.518131
FEP	FEP	2	0.25	2	1.31347	0.0522908	0.761945	0.0303339	2.0053	0.0926942
FEP	FEP	3	0.25	2	1.47286	0.0584727	0.679487	0.0269757	1.09103	1.54294
FEP	FEP	4	0.25	2	1.51276	0.0052407	0.661047	0.00229008	1.26575	0.301379
FEP	FEP	5	0.25	2	1.4278	0.134462	0.703497	0.0662511	2.64523	0.535949
FEP	FEP	6	0.25	2	1.48426	0.0779138	0.674668	0.0354157	3.25355	0.475041
FEP	FEP	7	0.25	2	1.28598	0.029139	0.777815	0.0176245	2.36076	1.15032
FEP	FEP	8	0.25	2	1.08994	0.0121961	0.917539	0.010267	2.84533	0.509437
AMK	FEP	1	0.25	0	1.50506	0.0454718	0.664727	0.0200831	3.7037	NA
AMK	FEP	2	0.25	0	1.36796	0.0710136	0.732004	0.0379999	3.7037	NA
AMK	FEP	3	0.25	0	1.63843	0.0949216	0.611368	0.0354194	3.7037	NA
AMK	FEP	4	0.25	0	1.46774	0.097975	0.682842	0.0455813	3.7037	NA
AMK	FEP	5	0.25	0	1.57125	0.22881	0.643258	0.0936736	3.7037	NA
AMK	FEP	6	0.25	0	1.59719	0.11997	0.627869	0.0471613	3.7037	NA
AMK	FEP	7	0.25	0	1.60791	0.196534	0.626605	0.0765896	3.7037	NA
AMK	FEP	8	0.25	0	1.51649	0.0421158	0.659671	0.0183203	3.7037	NA
DOX	FEP	1	0.25	0	1.14382	0.0346007	0.874663	0.0264587	3.7037	NA
DOX	FEP	2	0.25	0	1.10652	0.0553826	0.904865	0.0452894	3.7037	NA
DOX	FEP	3	0.25	0	1.36997	0.193229	0.737279	0.10399	3.7037	NA
DOX	FEP	4	0.25	0	1.10815	0.049684	0.903314	0.0405002	3.7037	NA
DOX	FEP	5	0.25	0	1.0097	0.0870166	0.99408	0.0856701	3.7037	NA
DOX	FEP	6	0.25	0	1.46221	0.256236	0.69456	0.121714	3.7037	NA
DOX	FEP	7	0.25	0	1.01593	0.0328493	0.984836	0.031844	3.7037	NA
DOX	FEP	8	0.25	0	1.06037	0.0124593	0.943136	0.0110819	3.7037	NA
FEP	FEP	1	0.25	0	1.4931	0.120772	0.671944	0.0543511	3.7037	NA
FEP	FEP	2	0.25	0	1.31347	0.0522908	0.761945	0.0303339	3.7037	NA
FEP	FEP	3	0.25	0	1.47286	0.0584727	0.679487	0.0269757	3.7037	NA
FEP	FEP	4	0.25	0	1.51276	0.0052407	0.661047	0.00229008	3.7037	NA
FEP	FEP	5	0.25	0	1.4278	0.134462	0.703497	0.0662511	3.7037	NA
FEP	FEP	6	0.25	0	1.48426	0.0779138	0.674668	0.0354157	3.7037	NA
FEP	FEP	7	0.25	0	1.28598	0.029139	0.777815	0.0176245	3.7037	NA
FEP	FEP	8	0.25	0	1.08994	0.0121961	0.917539	0.010267	3.7037	NA
LB	FEP	1	0.25	0	NA	NA	NA	NA	3.7037	NA
LB	FEP	2	0.25	0	NA	NA	NA	NA	3.7037	NA
LB	FEP	3	0.25	0	NA	NA	NA	NA	3.7037	NA
LB	FEP	4	0.25	0	NA	NA	NA	NA	3.7037	NA
LB	FEP	5	0.25	0	NA	NA	NA	NA	3.7037	NA
LB	FEP	6	0.25	0	NA	NA	NA	NA	3.7037	NA
LB	FEP	7	0.25	0	NA	NA	NA	NA	3.7037	NA
LB	FEP	8	0.25	0	NA	NA	NA	NA	3.7037	NA
AMK	FEP	1	2	8	NA	NA	NA	NA	0	0
AMK	FEP	2	2	8	NA	NA	NA	NA	0.0557998	0.0329779
AMK	FEP	3	2	8	NA	NA	NA	NA	0.68228	1.18174
AMK	FEP	4	2	8	NA	NA	NA	NA	0.0695166	0.042396
AMK	FEP	5	2	8	NA	NA	NA	NA	0.0522253	0.0301657
AMK	FEP	6	2	8	NA	NA	NA	NA	0.374071	0.24443
AMK	FEP	7	2	8	NA	NA	NA	NA	0.0746112	0.0490384
AMK	FEP	8	2	8	NA	NA	NA	NA	0.0585409	0.031458
DOX	FEP	1	2	8	1.39109	0.0140053	0.718899	0.00723782	2.20518	1.75591
DOX	FEP	2	2	8	2.15495	0.144632	0.465095	0.0312154	0.591908	0.296536
DOX	FEP	3	2	8	3.23469	0.0609692	0.309204	0.00582804	1.60273	1.59666
DOX	FEP	4	2	8	1.93542	0.205579	0.519615	0.055193	6.54468	1.97799
DOX	FEP	5	2	8	4.00919	1.72925	0.275008	0.118617	1.05365	0.535588
DOX	FEP	6	2	8	10.6903	8.70366	0.139914	0.113913	0.598584	0.210972
DOX	FEP	7	2	8	1.63788	0.137394	0.612701	0.0513967	2.90993	1.51067
DOX	FEP	8	2	8	NA	NA	NA	NA	0.26491	0.140554
FEP	FEP	1	2	8	1.45211	0.158349	0.692771	0.0755446	1.51173	0.859662
FEP	FEP	2	2	8	1.26123	0.0106622	0.792905	0.00670307	4.66512	0.55433
FEP	FEP	3	2	8	1.59123	0.166402	0.631901	0.0660806	18.5467	4.41125
FEP	FEP	4	2	8	1.64052	0.29374	0.619495	0.110923	1.18168	0.280291
FEP	FEP	5	2	8	1.16782	0.0453488	0.856942	0.0332768	6.76495	0.219393
FEP	FEP	6	2	8	1.71697	0.134794	0.584221	0.0458654	6.0771	0.566869
FEP	FEP	7	2	8	1.22912	0.0566762	0.814458	0.0375557	14.8556	1.08065
FEP	FEP	8	2	8	1.03074	0.0444537	0.971077	0.0418804	25.7162	2.56257
AMK	FEP	1	2	4	NA	NA	NA	NA	0	0
AMK	FEP	2	2	4	NA	NA	NA	NA	0.0353196	0.00221063
AMK	FEP	3	2	4	NA	NA	NA	NA	0	0
AMK	FEP	4	2	4	NA	NA	NA	NA	0	0
AMK	FEP	5	2	4	NA	NA	NA	NA	0.0388694	0.0123474
AMK	FEP	6	2	4	NA	NA	NA	NA	0.356895	0.0322746
AMK	FEP	7	2	4	NA	NA	NA	NA	0.0352387	0.0207624
AMK	FEP	8	2	4	NA	NA	NA	NA	0.0425031	0.00457214
DOX	FEP	1	2	4	1.39109	0.0140053	0.718899	0.00723782	0.833335	1.44338
DOX	FEP	2	2	4	2.15495	0.144632	0.465095	0.0312154	0.715178	0.136732
DOX	FEP	3	2	4	3.23469	0.0609692	0.309204	0.00582804	4.04014	3.59144
DOX	FEP	4	2	4	1.93542	0.205579	0.519615	0.055193	3.30722	0.882132
DOX	FEP	5	2	4	4.00919	1.72925	0.275008	0.118617	0.832394	0.298316
DOX	FEP	6	2	4	10.6903	8.70366	0.139914	0.113913	1.03648	0.147446
DOX	FEP	7	2	4	1.63788	0.137394	0.612701	0.0513967	1.64735	0.919451
DOX	FEP	8	2	4	NA	NA	NA	NA	0.1891	0.0271065
FEP	FEP	1	2	4	1.45211	0.158349	0.692771	0.0755446	1.43019	0.934363
FEP	FEP	2	2	4	1.26123	0.0106622	0.792905	0.00670307	3.15099	0.856115
FEP	FEP	3	2	4	1.59123	0.166402	0.631901	0.0660806	6.73772	1.00427
FEP	FEP	4	2	4	1.64052	0.29374	0.619495	0.110923	2.21458	0.719072
FEP	FEP	5	2	4	1.16782	0.0453488	0.856942	0.0332768	5.48752	0.280966
FEP	FEP	6	2	4	1.71697	0.134794	0.584221	0.0458654	3.9145	1.15233
FEP	FEP	7	2	4	1.22912	0.0566762	0.814458	0.0375557	6.28509	1.73511
FEP	FEP	8	2	4	1.03074	0.0444537	0.971077	0.0418804	5.75027	1.67518
AMK	FEP	1	2	2	NA	NA	NA	NA	0.324849	0.562655
AMK	FEP	2	2	2	NA	NA	NA	NA	0.252071	0.0386915
AMK	FEP	3	2	2	NA	NA	NA	NA	0	0
AMK	FEP	4	2	2	NA	NA	NA	NA	0.0861586	0.057666
AMK	FEP	5	2	2	NA	NA	NA	NA	0.200616	0.0332359
AMK	FEP	6	2	2	NA	NA	NA	NA	1.39143	0.193886
AMK	FEP	7	2	2	NA	NA	NA	NA	0.191814	0.0750899
AMK	FEP	8	2	2	NA	NA	NA	NA	0.192087	0.0471461
DOX	FEP	1	2	2	1.39109	0.0140053	0.718899	0.00723782	0.901192	NA
DOX	FEP	2	2	2	2.15495	0.144632	0.465095	0.0312154	2.18423	NA
DOX	FEP	3	2	2	3.23469	0.0609692	0.309204	0.00582804	0	NA
DOX	FEP	4	2	2	1.93542	0.205579	0.519615	0.055193	3.7327	NA
DOX	FEP	5	2	2	4.00919	1.72925	0.275008	0.118617	1.70459	NA
DOX	FEP	6	2	2	10.6903	8.70366	0.139914	0.113913	3.4328	NA
DOX	FEP	7	2	2	1.63788	0.137394	0.612701	0.0513967	1.26603	NA
DOX	FEP	8	2	2	NA	NA	NA	NA	0.737626	NA
FEP	FEP	1	2	2	1.45211	0.158349	0.692771	0.0755446	0	NA
FEP	FEP	2	2	2	1.26123	0.0106622	0.792905	0.00670307	1.96841	NA
FEP	FEP	3	2	2	1.59123	0.166402	0.631901	0.0660806	4.7874	NA
FEP	FEP	4	2	2	1.64052	0.29374	0.619495	0.110923	1.94864	NA
FEP	FEP	5	2	2	1.16782	0.0453488	0.856942	0.0332768	2.55036	NA
FEP	FEP	6	2	2	1.71697	0.134794	0.584221	0.0458654	3.32858	NA
FEP	FEP	7	2	2	1.22912	0.0566762	0.814458	0.0375557	1.55048	NA
FEP	FEP	8	2	2	1.03074	0.0444537	0.971077	0.0418804	2.11847	NA
AMK	FEP	1	2	0	NA	NA	NA	NA	3.7037	NA
AMK	FEP	2	2	0	NA	NA	NA	NA	3.7037	NA
AMK	FEP	3	2	0	NA	NA	NA	NA	3.7037	NA
AMK	FEP	4	2	0	NA	NA	NA	NA	3.7037	NA
AMK	FEP	5	2	0	NA	NA	NA	NA	3.7037	NA
AMK	FEP	6	2	0	NA	NA	NA	NA	3.7037	NA
AMK	FEP	7	2	0	NA	NA	NA	NA	3.7037	NA
AMK	FEP	8	2	0	NA	NA	NA	NA	3.7037	NA
DOX	FEP	1	2	0	1.39109	0.0140053	0.718899	0.00723782	3.7037	NA
DOX	FEP	2	2	0	2.15495	0.144632	0.465095	0.0312154	3.7037	NA
DOX	FEP	3	2	0	3.23469	0.0609692	0.309204	0.00582804	3.7037	NA
DOX	FEP	4	2	0	1.93542	0.205579	0.519615	0.055193	3.7037	NA
DOX	FEP	5	2	0	4.00919	1.72925	0.275008	0.118617	3.7037	NA
DOX	FEP	6	2	0	10.6903	8.70366	0.139914	0.113913	3.7037	NA
DOX	FEP	7	2	0	1.63788	0.137394	0.612701	0.0513967	3.7037	NA
DOX	FEP	8	2	0	NA	NA	NA	NA	3.7037	NA
FEP	FEP	1	2	0	1.45211	0.158349	0.692771	0.0755446	3.7037	NA
FEP	FEP	2	2	0	1.26123	0.0106622	0.792905	0.00670307	3.7037	NA
FEP	FEP	3	2	0	1.59123	0.166402	0.631901	0.0660806	3.7037	NA
FEP	FEP	4	2	0	1.64052	0.29374	0.619495	0.110923	3.7037	NA
FEP	FEP	5	2	0	1.16782	0.0453488	0.856942	0.0332768	3.7037	NA
FEP	FEP	6	2	0	1.71697	0.134794	0.584221	0.0458654	3.7037	NA
FEP	FEP	7	2	0	1.22912	0.0566762	0.814458	0.0375557	3.7037	NA
FEP	FEP	8	2	0	1.03074	0.0444537	0.971077	0.0418804	3.7037	NA
LB	FEP	1	2	0	NA	NA	NA	NA	3.7037	NA
LB	FEP	2	2	0	NA	NA	NA	NA	3.7037	NA
LB	FEP	3	2	0	NA	NA	NA	NA	3.7037	NA
LB	FEP	4	2	0	NA	NA	NA	NA	3.7037	NA
LB	FEP	5	2	0	NA	NA	NA	NA	3.7037	NA
LB	FEP	6	2	0	NA	NA	NA	NA	3.7037	NA
LB	FEP	7	2	0	NA	NA	NA	NA	3.7037	NA
LB	FEP	8	2	0	NA	NA	NA	NA	3.7037	NA
AMK	FEP	1	4	8	NA	NA	NA	NA	0	0
AMK	FEP	2	4	8	NA	NA	NA	NA	0.0284805	0.00484829
AMK	FEP	3	4	8	NA	NA	NA	NA	0	0
AMK	FEP	4	4	8	NA	NA	NA	NA	0.0255976	0.0147539
AMK	FEP	5	4	8	NA	NA	NA	NA	0.0345939	0.00169884
AMK	FEP	6	4	8	NA	NA	NA	NA	0.0519805	0.0170341
AMK	FEP	7	4	8	NA	NA	NA	NA	0.039506	0.00908419
AMK	FEP	8	4	8	NA	NA	NA	NA	0.0295447	0.000813593
DOX	FEP	1	4	8	1.73106	0.22065	0.582411	0.0742371	0.468329	0.811169
DOX	FEP	2	4	8	NA	NA	NA	NA	0.229551	0.0687338
DOX	FEP	3	4	8	NA	NA	NA	NA	0.453797	0.785999
DOX	FEP	4	4	8	3.48014	0.250714	0.288092	0.0207545	0.531868	0.202974
DOX	FEP	5	4	8	NA	NA	NA	NA	0.15617	0.0777917
DOX	FEP	6	4	8	NA	NA	NA	NA	0.261629	0.100803
DOX	FEP	7	4	8	5.31072	0.0324408	0.188302	0.00115025	0.198847	0.0940464
DOX	FEP	8	4	8	NA	NA	NA	NA	0.0862199	0.0259618
FEP	FEP	1	4	8	1.56845	0.000998537	0.637573	0.000405904	0.427714	0.40657
FEP	FEP	2	4	8	1.29624	0.0964988	0.773604	0.057591	4.4377	0.352214
FEP	FEP	3	4	8	1.54747	0.0895948	0.6473	0.0374771	18.0657	3.47179
FEP	FEP	4	4	8	2.11295	1.04901	0.539796	0.267991	1.21191	0.248888
FEP	FEP	5	4	8	1.2982	0.113877	0.773272	0.0678308	4.7051	0.949422
FEP	FEP	6	4	8	1.56409	0.20326	0.644793	0.0837936	12.3351	2.54963
FEP	FEP	7	4	8	1.31004	0.119781	0.766538	0.0700866	26.3009	4.11756
FEP	FEP	8	4	8	1.1316	0.0475503	0.884486	0.0371665	25.1569	3.81628
AMK	FEP	1	4	4	NA	NA	NA	NA	0	0
AMK	FEP	2	4	4	NA	NA	NA	NA	0.0350433	0
AMK	FEP	3	4	4	NA	NA	NA	NA	0	0
AMK	FEP	4	4	4	NA	NA	NA	NA	0	0
AMK	FEP	5	4	4	NA	NA	NA	NA	0.0530554	0
AMK	FEP	6	4	4	NA	NA	NA	NA	0.394056	0
AMK	FEP	7	4	4	NA	NA	NA	NA	0.0590955	0
AMK	FEP	8	4	4	NA	NA	NA	NA	0.0463232	0
DOX	FEP	1	4	4	1.73106	0.22065	0.582411	0.0742371	0.377104	0.3369
DOX	FEP	2	4	4	NA	NA	NA	NA	0.531113	0.0684423
DOX	FEP	3	4	4	NA	NA	NA	NA	2.33791	1.00999
DOX	FEP	4	4	4	3.48014	0.250714	0.288092	0.0207545	1.12283	0.205866
DOX	FEP	5	4	4	NA	NA	NA	NA	0.293204	0.0316588
DOX	FEP	6	4	4	NA	NA	NA	NA	0.763145	0.09234
DOX	FEP	7	4	4	5.31072	0.0324408	0.188302	0.00115025	0.279553	0.0405693
DOX	FEP	8	4	4	NA	NA	NA	NA	0.171871	0.0496753
FEP	FEP	1	4	4	1.56845	0.000998537	0.637573	0.000405904	2.1287	1.3693
FEP	FEP	2	4	4	1.29624	0.0964988	0.773604	0.057591	4.1435	0.244592
FEP	FEP	3	4	4	1.54747	0.0895948	0.6473	0.0374771	10.8279	3.78026
FEP	FEP	4	4	4	2.11295	1.04901	0.539796	0.267991	2.69384	0.555171
FEP	FEP	5	4	4	1.2982	0.113877	0.773272	0.0678308	3.59515	0.134535
FEP	FEP	6	4	4	1.56409	0.20326	0.644793	0.0837936	5.55012	0.535736
FEP	FEP	7	4	4	1.31004	0.119781	0.766538	0.0700866	9.17278	0.655163
FEP	FEP	8	4	4	1.1316	0.0475503	0.884486	0.0371665	6.76837	0.703729
AMK	FEP	1	4	2	NA	NA	NA	NA	0.278271	0.24515
AMK	FEP	2	4	2	NA	NA	NA	NA	0.332759	0.0532095
AMK	FEP	3	4	2	NA	NA	NA	NA	0	0
AMK	FEP	4	4	2	NA	NA	NA	NA	0.0947412	0.0232181
AMK	FEP	5	4	2	NA	NA	NA	NA	0.254316	0.0535635
AMK	FEP	6	4	2	NA	NA	NA	NA	0.892211	0.0421064
AMK	FEP	7	4	2	NA	NA	NA	NA	0.231193	0.0370643
AMK	FEP	8	4	2	NA	NA	NA	NA	0.257264	0.0656787
DOX	FEP	1	4	2	1.73106	0.22065	0.582411	0.0742371	3.33925	1.5714
DOX	FEP	2	4	2	NA	NA	NA	NA	1.93176	0.114936
DOX	FEP	3	4	2	NA	NA	NA	NA	3.7967	3.78082
DOX	FEP	4	4	2	3.48014	0.250714	0.288092	0.0207545	2.85113	0.0673095
DOX	FEP	5	4	2	NA	NA	NA	NA	1.85807	0.0798377
DOX	FEP	6	4	2	NA	NA	NA	NA	2.71008	0.0294225
DOX	FEP	7	4	2	5.31072	0.0324408	0.188302	0.00115025	1.62441	0.111866
DOX	FEP	8	4	2	NA	NA	NA	NA	1.09391	0.0314742
FEP	FEP	1	4	2	1.56845	0.000998537	0.637573	0.000405904	1.19285	0.816498
FEP	FEP	2	4	2	1.29624	0.0964988	0.773604	0.057591	1.89578	0.0104496
FEP	FEP	3	4	2	1.54747	0.0895948	0.6473	0.0374771	6.57976	3.21204
FEP	FEP	4	4	2	2.11295	1.04901	0.539796	0.267991	1.44294	0.0350938
FEP	FEP	5	4	2	1.2982	0.113877	0.773272	0.0678308	3.01197	0.151102
FEP	FEP	6	4	2	1.56409	0.20326	0.644793	0.0837936	3.13621	0.217719
FEP	FEP	7	4	2	1.31004	0.119781	0.766538	0.0700866	3.54734	0.409036
FEP	FEP	8	4	2	1.1316	0.0475503	0.884486	0.0371665	2.96205	0.451696
AMK	FEP	1	4	0	NA	NA	NA	NA	3.7037	NA
AMK	FEP	2	4	0	NA	NA	NA	NA	3.7037	NA
AMK	FEP	3	4	0	NA	NA	NA	NA	3.7037	NA
AMK	FEP	4	4	0	NA	NA	NA	NA	3.7037	NA
AMK	FEP	5	4	0	NA	NA	NA	NA	3.7037	NA
AMK	FEP	6	4	0	NA	NA	NA	NA	3.7037	NA
AMK	FEP	7	4	0	NA	NA	NA	NA	3.7037	NA
AMK	FEP	8	4	0	NA	NA	NA	NA	3.7037	NA
DOX	FEP	1	4	0	1.73106	0.22065	0.582411	0.0742371	3.7037	NA
DOX	FEP	2	4	0	NA	NA	NA	NA	3.7037	NA
DOX	FEP	3	4	0	NA	NA	NA	NA	3.7037	NA
DOX	FEP	4	4	0	3.48014	0.250714	0.288092	0.0207545	3.7037	NA
DOX	FEP	5	4	0	NA	NA	NA	NA	3.7037	NA
DOX	FEP	6	4	0	NA	NA	NA	NA	3.7037	NA
DOX	FEP	7	4	0	5.31072	0.0324408	0.188302	0.00115025	3.7037	NA
DOX	FEP	8	4	0	NA	NA	NA	NA	3.7037	NA
FEP	FEP	1	4	0	1.56845	0.000998537	0.637573	0.000405904	3.7037	NA
FEP	FEP	2	4	0	1.29624	0.0964988	0.773604	0.057591	3.7037	NA
FEP	FEP	3	4	0	1.54747	0.0895948	0.6473	0.0374771	3.7037	NA
FEP	FEP	4	4	0	2.11295	1.04901	0.539796	0.267991	3.7037	NA
FEP	FEP	5	4	0	1.2982	0.113877	0.773272	0.0678308	3.7037	NA
FEP	FEP	6	4	0	1.56409	0.20326	0.644793	0.0837936	3.7037	NA
FEP	FEP	7	4	0	1.31004	0.119781	0.766538	0.0700866	3.7037	NA
FEP	FEP	8	4	0	1.1316	0.0475503	0.884486	0.0371665	3.7037	NA
LB	FEP	1	4	0	NA	NA	NA	NA	3.7037	NA
LB	FEP	2	4	0	NA	NA	NA	NA	3.7037	NA
LB	FEP	3	4	0	NA	NA	NA	NA	3.7037	NA
LB	FEP	4	4	0	NA	NA	NA	NA	3.7037	NA
LB	FEP	5	4	0	NA	NA	NA	NA	3.7037	NA
LB	FEP	6	4	0	NA	NA	NA	NA	3.7037	NA
LB	FEP	7	4	0	NA	NA	NA	NA	3.7037	NA
LB	FEP	8	4	0	NA	NA	NA	NA	3.7037	NA
AMK	FEP	1	8	8	NA	NA	NA	NA	0	0
AMK	FEP	2	8	8	NA	NA	NA	NA	0.102002	0.0834703
AMK	FEP	3	8	8	NA	NA	NA	NA	0.137061	0.237397
AMK	FEP	4	8	8	NA	NA	NA	NA	0.0013775	0.0023859
AMK	FEP	5	8	8	NA	NA	NA	NA	0.0863951	0.0511067
AMK	FEP	6	8	8	NA	NA	NA	NA	0.143925	0.0719161
AMK	FEP	7	8	8	NA	NA	NA	NA	0.123964	0.0747243
AMK	FEP	8	8	8	NA	NA	NA	NA	0.0381753	0.013405
DOX	FEP	1	8	8	NA	NA	NA	NA	0	0
DOX	FEP	2	8	8	NA	NA	NA	NA	0.172302	0.0719142
DOX	FEP	3	8	8	NA	NA	NA	NA	0.806488	1.39688
DOX	FEP	4	8	8	NA	NA	NA	NA	0.388358	0.0241174
DOX	FEP	5	8	8	NA	NA	NA	NA	0.133125	0.0358448
DOX	FEP	6	8	8	NA	NA	NA	NA	0.233117	0.133541
DOX	FEP	7	8	8	NA	NA	NA	NA	0.251846	0.0821476
DOX	FEP	8	8	8	NA	NA	NA	NA	0.0798283	0.0401019
FEP	FEP	1	8	8	1.82854	0.238317	0.551567	0.0718867	0.332207	0.155656
FEP	FEP	2	8	8	1.26633	0.038382	0.790047	0.0239461	9.1303	1.17431
FEP	FEP	3	8	8	1.60798	0.0203974	0.621948	0.00788948	2.7142	0.53982
FEP	FEP	4	8	8	2.09785	0.184794	0.478535	0.0421527	0.495873	0.503258
FEP	FEP	5	8	8	1.47334	0.000219252	0.678731	0.000101004	1.1426	0.163638
FEP	FEP	6	8	8	1.55832	0.18639	0.64634	0.0773085	39.3302	4.93503
FEP	FEP	7	8	8	1.92602	0.430315	0.532495	0.118971	8.91407	0.199976
FEP	FEP	8	8	8	1.3334	0.038103	0.75027	0.0214396	5.7859	2.61919
AMK	FEP	1	8	4	NA	NA	NA	NA	0	0
AMK	FEP	2	8	4	NA	NA	NA	NA	0.0878074	0.00464855
AMK	FEP	3	8	4	NA	NA	NA	NA	0.699983	0.989925
AMK	FEP	4	8	4	NA	NA	NA	NA	0.0155045	0.00202864
AMK	FEP	5	8	4	NA	NA	NA	NA	0.0810629	0.00828249
AMK	FEP	6	8	4	NA	NA	NA	NA	0.154928	0.014785
AMK	FEP	7	8	4	NA	NA	NA	NA	0.0848727	0.000515312
AMK	FEP	8	8	4	NA	NA	NA	NA	0.0705124	0.00763354
DOX	FEP	1	8	4	NA	NA	NA	NA	1.56841	1.03983
DOX	FEP	2	8	4	NA	NA	NA	NA	1.11201	0.716849
DOX	FEP	3	8	4	NA	NA	NA	NA	1.19037	1.68587
DOX	FEP	4	8	4	NA	NA	NA	NA	1.83704	0.786014
DOX	FEP	5	8	4	NA	NA	NA	NA	0.756523	0.654632
DOX	FEP	6	8	4	NA	NA	NA	NA	1.3376	0.948547
DOX	FEP	7	8	4	NA	NA	NA	NA	0.75618	0.762169
DOX	FEP	8	8	4	NA	NA	NA	NA	0.60952	0.601678
FEP	FEP	1	8	4	1.82854	0.238317	0.551567	0.0718867	0.770455	1.33447
FEP	FEP	2	8	4	1.26633	0.038382	0.790047	0.0239461	3.29493	0.573543
FEP	FEP	3	8	4	1.60798	0.0203974	0.621948	0.00788948	1.72811	2.99318
FEP	FEP	4	8	4	2.09785	0.184794	0.478535	0.0421527	1.07278	0.365484
FEP	FEP	5	8	4	1.47334	0.000219252	0.678731	0.000101004	2.10599	0.164006
FEP	FEP	6	8	4	1.55832	0.18639	0.64634	0.0773085	8.34026	1.98247
FEP	FEP	7	8	4	1.92602	0.430315	0.532495	0.118971	3.50174	1.27368
FEP	FEP	8	8	4	1.3334	0.038103	0.75027	0.0214396	1.96426	0.159079
AMK	FEP	1	8	2	NA	NA	NA	NA	0	0
AMK	FEP	2	8	2	NA	NA	NA	NA	0.68924	0.325072
AMK	FEP	3	8	2	NA	NA	NA	NA	2.01886	2.39501
AMK	FEP	4	8	2	NA	NA	NA	NA	0.273865	0.118615
AMK	FEP	5	8	2	NA	NA	NA	NA	0.487148	0.0867225
AMK	FEP	6	8	2	NA	NA	NA	NA	1.10942	0.547609
AMK	FEP	7	8	2	NA	NA	NA	NA	0.412589	0.0815894
AMK	FEP	8	8	2	NA	NA	NA	NA	0.481693	0.118278
DOX	FEP	1	8	2	NA	NA	NA	NA	3.35035	1.92541
DOX	FEP	2	8	2	NA	NA	NA	NA	2.1752	0.0375352
DOX	FEP	3	8	2	NA	NA	NA	NA	6.99663	3.2312
DOX	FEP	4	8	2	NA	NA	NA	NA	2.67348	0.482895
DOX	FEP	5	8	2	NA	NA	NA	NA	1.52188	0.153823
DOX	FEP	6	8	2	NA	NA	NA	NA	2.60832	0.0433699
DOX	FEP	7	8	2	NA	NA	NA	NA	1.64318	0.0706742
DOX	FEP	8	8	2	NA	NA	NA	NA	1.25068	0.210908
FEP	FEP	1	8	2	1.82854	0.238317	0.551567	0.0718867	2.11416	1.47201
FEP	FEP	2	8	2	1.26633	0.038382	0.790047	0.0239461	1.77159	0.0458138
FEP	FEP	3	8	2	1.60798	0.0203974	0.621948	0.00788948	1.7889	1.79019
FEP	FEP	4	8	2	2.09785	0.184794	0.478535	0.0421527	1.23299	0.199881
FEP	FEP	5	8	2	1.47334	0.000219252	0.678731	0.000101004	3.03083	0.112089
FEP	FEP	6	8	2	1.55832	0.18639	0.64634	0.0773085	2.85351	0.115781
FEP	FEP	7	8	2	1.92602	0.430315	0.532495	0.118971	3.76427	0.144648
FEP	FEP	8	8	2	1.3334	0.038103	0.75027	0.0214396	2.76519	0.053765
AMK	FEP	1	8	0	NA	NA	NA	NA	3.7037	NA
AMK	FEP	2	8	0	NA	NA	NA	NA	3.7037	NA
AMK	FEP	3	8	0	NA	NA	NA	NA	3.7037	NA
AMK	FEP	4	8	0	NA	NA	NA	NA	3.7037	NA
AMK	FEP	5	8	0	NA	NA	NA	NA	3.7037	NA
AMK	FEP	6	8	0	NA	NA	NA	NA	3.7037	NA
AMK	FEP	7	8	0	NA	NA	NA	NA	3.7037	NA
AMK	FEP	8	8	0	NA	NA	NA	NA	3.7037	NA
DOX	FEP	1	8	0	NA	NA	NA	NA	3.7037	NA
DOX	FEP	2	8	0	NA	NA	NA	NA	3.7037	NA
DOX	FEP	3	8	0	NA	NA	NA	NA	3.7037	NA
DOX	FEP	4	8	0	NA	NA	NA	NA	3.7037	NA
DOX	FEP	5	8	0	NA	NA	NA	NA	3.7037	NA
DOX	FEP	6	8	0	NA	NA	NA	NA	3.7037	NA
DOX	FEP	7	8	0	NA	NA	NA	NA	3.7037	NA
DOX	FEP	8	8	0	NA	NA	NA	NA	3.7037	NA
FEP	FEP	1	8	0	1.82854	0.238317	0.551567	0.0718867	3.7037	NA
FEP	FEP	2	8	0	1.26633	0.038382	0.790047	0.0239461	3.7037	NA
FEP	FEP	3	8	0	1.60798	0.0203974	0.621948	0.00788948	3.7037	NA
FEP	FEP	4	8	0	2.09785	0.184794	0.478535	0.0421527	3.7037	NA
FEP	FEP	5	8	0	1.47334	0.000219252	0.678731	0.000101004	3.7037	NA
FEP	FEP	6	8	0	1.55832	0.18639	0.64634	0.0773085	3.7037	NA
FEP	FEP	7	8	0	1.92602	0.430315	0.532495	0.118971	3.7037	NA
FEP	FEP	8	8	0	1.3334	0.038103	0.75027	0.0214396	3.7037	NA
LB	FEP	1	8	0	NA	NA	NA	NA	3.7037	NA
LB	FEP	2	8	0	NA	NA	NA	NA	3.7037	NA
LB	FEP	3	8	0	NA	NA	NA	NA	3.7037	NA
LB	FEP	4	8	0	NA	NA	NA	NA	3.7037	NA
LB	FEP	5	8	0	NA	NA	NA	NA	3.7037	NA
LB	FEP	6	8	0	NA	NA	NA	NA	3.7037	NA
LB	FEP	7	8	0	NA	NA	NA	NA	3.7037	NA
LB	FEP	8	8	0	NA	NA	NA	NA	3.7037	NA
NA	FEP	1	NA	NA	NA	NA	NA	NA	0	NA
NA	FEP	2	NA	NA	NA	NA	NA	NA	0.176842	NA
NA	FEP	3	NA	NA	NA	NA	NA	NA	0	NA
NA	FEP	4	NA	NA	NA	NA	NA	NA	0.318678	NA
NA	FEP	5	NA	NA	NA	NA	NA	NA	0.12689	NA
NA	FEP	6	NA	NA	NA	NA	NA	NA	0.182266	NA
NA	FEP	7	NA	NA	NA	NA	NA	NA	0.153769	NA
NA	FEP	8	NA	NA	NA	NA	NA	NA	0.0680628	NA
LB	DOX	1	0	8	1.12074	0.0298228	0.89258	0.0237513	2.1499	0.384801
LB	DOX	1	0	8	1.32601	0.154957	0.759325	0.0887343	2.1499	0.384801
LB	DOX	1	0	8	1.02705	0.225482	0.997709	0.219041	2.1499	0.384801
LB	DOX	2	0	8	1.24265	0.00338445	0.804735	0.00219176	NA	NA
LB	DOX	2	0	8	1.19944	0.0324467	0.834026	0.0225616	NA	NA
LB	DOX	2	0	8	1.37746	0.0174149	0.726033	0.00917908	NA	NA
LB	DOX	3	0	8	1.10544	0.0547885	0.905728	0.0448901	NA	NA
LB	DOX	3	0	8	1.31098	0.00198033	0.762791	0.00115226	NA	NA
LB	DOX	3	0	8	1.34677	0.118693	0.745415	0.0656949	NA	NA
LB	DOX	4	0	8	0.942175	0.0936199	1.06664	0.105987	NA	NA
LB	DOX	4	0	8	1.30179	0.0960602	0.770271	0.0568391	NA	NA
LB	DOX	4	0	8	1.22738	0.229493	0.829236	0.155048	NA	NA
LB	DOX	5	0	8	1.23192	0.0691278	0.813019	0.0456215	1.56089	0.339527
LB	DOX	5	0	8	1.0438	0.0013844	0.958039	0.00127066	1.56089	0.339527
LB	DOX	5	0	8	0.976152	0.0533399	1.02596	0.0560616	1.56089	0.339527
LB	DOX	6	0	8	1.23533	0.0213296	0.809623	0.0139793	3.30116	0.782371
LB	DOX	6	0	8	1.05269	0.0537764	0.951187	0.0485911	3.30116	0.782371
LB	DOX	6	0	8	1.20327	0.0217983	0.831204	0.015058	3.30116	0.782371
LB	DOX	7	0	8	1.13134	0.0386272	0.884422	0.0301967	2.60939	0.077013
LB	DOX	7	0	8	1.10549	0.0136558	0.904649	0.0111749	2.60939	0.077013
LB	DOX	7	0	8	0.975522	0.0421083	1.02605	0.0442892	2.60939	0.077013
LB	DOX	8	0	8	1.31186	0.0461073	0.762746	0.0268078	1.12297	0.0369047
LB	DOX	8	0	8	1.17097	0.0456039	0.85464	0.0332843	1.12297	0.0369047
LB	DOX	8	0	8	1.30188	0.0505461	0.768698	0.029845	1.12297	0.0369047
LB	DOX	1	0	4	1.12074	0.0298228	0.89258	0.0237513	5.54844	0.25465
LB	DOX	1	0	4	1.32601	0.154957	0.759325	0.0887343	5.54844	0.25465
LB	DOX	1	0	4	1.02705	0.225482	0.997709	0.219041	5.54844	0.25465
LB	DOX	2	0	4	1.24265	0.00338445	0.804735	0.00219176	NA	NA
LB	DOX	2	0	4	1.19944	0.0324467	0.834026	0.0225616	NA	NA
LB	DOX	2	0	4	1.37746	0.0174149	0.726033	0.00917908	NA	NA
LB	DOX	3	0	4	1.10544	0.0547885	0.905728	0.0448901	NA	NA
LB	DOX	3	0	4	1.31098	0.00198033	0.762791	0.00115226	NA	NA
LB	DOX	3	0	4	1.34677	0.118693	0.745415	0.0656949	NA	NA
LB	DOX	4	0	4	0.942175	0.0936199	1.06664	0.105987	NA	NA
LB	DOX	4	0	4	1.30179	0.0960602	0.770271	0.0568391	NA	NA
LB	DOX	4	0	4	1.22738	0.229493	0.829236	0.155048	NA	NA
LB	DOX	5	0	4	1.23192	0.0691278	0.813019	0.0456215	4.03482	0.214404
LB	DOX	5	0	4	1.0438	0.0013844	0.958039	0.00127066	4.03482	0.214404
LB	DOX	5	0	4	0.976152	0.0533399	1.02596	0.0560616	4.03482	0.214404
LB	DOX	6	0	4	1.23533	0.0213296	0.809623	0.0139793	9.58809	1.38183
LB	DOX	6	0	4	1.05269	0.0537764	0.951187	0.0485911	9.58809	1.38183
LB	DOX	6	0	4	1.20327	0.0217983	0.831204	0.015058	9.58809	1.38183
LB	DOX	7	0	4	1.13134	0.0386272	0.884422	0.0301967	3.80865	0.0676562
LB	DOX	7	0	4	1.10549	0.0136558	0.904649	0.0111749	3.80865	0.0676562
LB	DOX	7	0	4	0.975522	0.0421083	1.02605	0.0442892	3.80865	0.0676562
LB	DOX	8	0	4	1.31186	0.0461073	0.762746	0.0268078	1.45543	0.167891
LB	DOX	8	0	4	1.17097	0.0456039	0.85464	0.0332843	1.45543	0.167891
LB	DOX	8	0	4	1.30188	0.0505461	0.768698	0.029845	1.45543	0.167891
LB	DOX	1	0	2	1.12074	0.0298228	0.89258	0.0237513	5.2995	0.607131
LB	DOX	1	0	2	1.32601	0.154957	0.759325	0.0887343	5.2995	0.607131
LB	DOX	1	0	2	1.02705	0.225482	0.997709	0.219041	5.2995	0.607131
LB	DOX	2	0	2	1.24265	0.00338445	0.804735	0.00219176	NA	NA
LB	DOX	2	0	2	1.19944	0.0324467	0.834026	0.0225616	NA	NA
LB	DOX	2	0	2	1.37746	0.0174149	0.726033	0.00917908	NA	NA
LB	DOX	3	0	2	1.10544	0.0547885	0.905728	0.0448901	NA	NA
LB	DOX	3	0	2	1.31098	0.00198033	0.762791	0.00115226	NA	NA
LB	DOX	3	0	2	1.34677	0.118693	0.745415	0.0656949	NA	NA
LB	DOX	4	0	2	0.942175	0.0936199	1.06664	0.105987	NA	NA
LB	DOX	4	0	2	1.30179	0.0960602	0.770271	0.0568391	NA	NA
LB	DOX	4	0	2	1.22738	0.229493	0.829236	0.155048	NA	NA
LB	DOX	5	0	2	1.23192	0.0691278	0.813019	0.0456215	6.23997	0.660923
LB	DOX	5	0	2	1.0438	0.0013844	0.958039	0.00127066	6.23997	0.660923
LB	DOX	5	0	2	0.976152	0.0533399	1.02596	0.0560616	6.23997	0.660923
LB	DOX	6	0	2	1.23533	0.0213296	0.809623	0.0139793	4.41156	0.155338
LB	DOX	6	0	2	1.05269	0.0537764	0.951187	0.0485911	4.41156	0.155338
LB	DOX	6	0	2	1.20327	0.0217983	0.831204	0.015058	4.41156	0.155338
LB	DOX	7	0	2	1.13134	0.0386272	0.884422	0.0301967	6.43848	0.539614
LB	DOX	7	0	2	1.10549	0.0136558	0.904649	0.0111749	6.43848	0.539614
LB	DOX	7	0	2	0.975522	0.0421083	1.02605	0.0442892	6.43848	0.539614
LB	DOX	8	0	2	1.31186	0.0461073	0.762746	0.0268078	2.15968	0.0807363
LB	DOX	8	0	2	1.17097	0.0456039	0.85464	0.0332843	2.15968	0.0807363
LB	DOX	8	0	2	1.30188	0.0505461	0.768698	0.029845	2.15968	0.0807363
LB	DOX	1	0	0	1.12074	0.0298228	0.89258	0.0237513	3.7037	NA
LB	DOX	1	0	0	1.32601	0.154957	0.759325	0.0887343	3.7037	NA
LB	DOX	1	0	0	1.02705	0.225482	0.997709	0.219041	3.7037	NA
LB	DOX	2	0	0	1.37746	0.0174149	0.726033	0.00917908	NA	NA
LB	DOX	2	0	0	1.24265	0.00338445	0.804735	0.00219176	NA	NA
LB	DOX	2	0	0	1.19944	0.0324467	0.834026	0.0225616	NA	NA
LB	DOX	3	0	0	1.10544	0.0547885	0.905728	0.0448901	NA	NA
LB	DOX	3	0	0	1.31098	0.00198033	0.762791	0.00115226	NA	NA
LB	DOX	3	0	0	1.34677	0.118693	0.745415	0.0656949	NA	NA
LB	DOX	4	0	0	0.942175	0.0936199	1.06664	0.105987	NA	NA
LB	DOX	4	0	0	1.30179	0.0960602	0.770271	0.0568391	NA	NA
LB	DOX	4	0	0	1.22738	0.229493	0.829236	0.155048	NA	NA
LB	DOX	5	0	0	1.23192	0.0691278	0.813019	0.0456215	3.7037	NA
LB	DOX	5	0	0	1.0438	0.0013844	0.958039	0.00127066	3.7037	NA
LB	DOX	5	0	0	0.976152	0.0533399	1.02596	0.0560616	3.7037	NA
LB	DOX	6	0	0	1.23533	0.0213296	0.809623	0.0139793	3.7037	NA
LB	DOX	6	0	0	1.05269	0.0537764	0.951187	0.0485911	3.7037	NA
LB	DOX	6	0	0	1.20327	0.0217983	0.831204	0.015058	3.7037	NA
LB	DOX	7	0	0	1.13134	0.0386272	0.884422	0.0301967	3.7037	NA
LB	DOX	7	0	0	1.10549	0.0136558	0.904649	0.0111749	3.7037	NA
LB	DOX	7	0	0	0.975522	0.0421083	1.02605	0.0442892	3.7037	NA
LB	DOX	8	0	0	1.31186	0.0461073	0.762746	0.0268078	3.7037	NA
LB	DOX	8	0	0	1.17097	0.0456039	0.85464	0.0332843	3.7037	NA
LB	DOX	8	0	0	1.30188	0.0505461	0.768698	0.029845	3.7037	NA
AMK	DOX	1	0.25	8	1.29638	0.0916654	0.773309	0.0546795	3.32012	0.622889
AMK	DOX	2	0.25	8	1.14155	0.0935582	0.878954	0.0720366	NA	NA
AMK	DOX	3	0.25	8	1.47783	0.0266818	0.676777	0.012219	NA	NA
AMK	DOX	4	0.25	8	1.21534	0.046419	0.823416	0.0314497	NA	NA
AMK	DOX	5	0.25	8	0.962331	0.108578	1.0458	0.117995	2.52123	0.469473
AMK	DOX	6	0.25	8	1.16672	0.0531136	0.857992	0.0390591	5.60382	0.497338
AMK	DOX	7	0.25	8	1.08574	0.0394602	0.921638	0.0334961	2.88003	0.247127
AMK	DOX	8	0.25	8	1.66559	0.171614	0.603593	0.0621913	0.568847	0.136997
DOX	DOX	1	0.25	8	1.19115	0.0239165	0.839696	0.0168599	5.55726	0.552486
DOX	DOX	2	0.25	8	1.23904	0.0800236	0.808761	0.0522338	NA	NA
DOX	DOX	3	0.25	8	1.26892	0.0628539	0.789037	0.0390835	NA	NA
DOX	DOX	4	0.25	8	1.15828	0.0291228	0.863619	0.021714	NA	NA
DOX	DOX	5	0.25	8	1.07958	0.0765099	0.928619	0.0658114	4.24466	0.296843
DOX	DOX	6	0.25	8	1.18411	0.00936028	0.844541	0.00667601	9.60688	1.06965
DOX	DOX	7	0.25	8	1.08537	0.0835235	0.924083	0.071112	4.92189	0.682835
DOX	DOX	8	0.25	8	1.3987	0.00160834	0.714949	0.000822104	1.69257	0.0674882
FEP	DOX	1	0.25	8	0.96586	0.0603416	1.03737	0.0648091	3.19411	0.347958
FEP	DOX	2	0.25	8	1.033	0.0569796	0.969529	0.0534786	NA	NA
FEP	DOX	3	0.25	8	1.0733	0.0141299	0.931791	0.012267	NA	NA
FEP	DOX	4	0.25	8	0.96929	0.0466443	1.03288	0.0497044	NA	NA
FEP	DOX	5	0.25	8	1.01432	0.0468197	0.986937	0.0455559	2.62083	0.0587736
FEP	DOX	6	0.25	8	0.963075	0.0465251	1.03955	0.0502198	4.44347	0.495454
FEP	DOX	7	0.25	8	0.952324	0.0152113	1.0502	0.0167746	2.64857	0.167852
FEP	DOX	8	0.25	8	1.05852	0.00413887	0.944719	0.00369389	0.978969	0.158267
AMK	DOX	1	0.25	4	1.29638	0.0916654	0.773309	0.0546795	6.72205	0.670275
AMK	DOX	2	0.25	4	1.14155	0.0935582	0.878954	0.0720366	NA	NA
AMK	DOX	3	0.25	4	1.47783	0.0266818	0.676777	0.012219	NA	NA
AMK	DOX	4	0.25	4	1.21534	0.046419	0.823416	0.0314497	NA	NA
AMK	DOX	5	0.25	4	0.962331	0.108578	1.0458	0.117995	4.7778	0.18034
AMK	DOX	6	0.25	4	1.16672	0.0531136	0.857992	0.0390591	7.57455	1.09108
AMK	DOX	7	0.25	4	1.08574	0.0394602	0.921638	0.0334961	4.27886	0.319629
AMK	DOX	8	0.25	4	1.66559	0.171614	0.603593	0.0621913	0.70504	0.126663
DOX	DOX	1	0.25	4	1.19115	0.0239165	0.839696	0.0168599	8.83443	0.441051
DOX	DOX	2	0.25	4	1.23904	0.0800236	0.808761	0.0522338	NA	NA
DOX	DOX	3	0.25	4	1.26892	0.0628539	0.789037	0.0390835	NA	NA
DOX	DOX	4	0.25	4	1.15828	0.0291228	0.863619	0.021714	NA	NA
DOX	DOX	5	0.25	4	1.07958	0.0765099	0.928619	0.0658114	6.00418	0.361429
DOX	DOX	6	0.25	4	1.18411	0.00936028	0.844541	0.00667601	10.3082	0.386888
DOX	DOX	7	0.25	4	1.08537	0.0835235	0.924083	0.071112	7.73867	0.158788
DOX	DOX	8	0.25	4	1.3987	0.00160834	0.714949	0.000822104	2.404	0.261024
FEP	DOX	1	0.25	4	0.96586	0.0603416	1.03737	0.0648091	5.20652	1.58835
FEP	DOX	2	0.25	4	1.033	0.0569796	0.969529	0.0534786	NA	NA
FEP	DOX	3	0.25	4	1.0733	0.0141299	0.931791	0.012267	NA	NA
FEP	DOX	4	0.25	4	0.96929	0.0466443	1.03288	0.0497044	NA	NA
FEP	DOX	5	0.25	4	1.01432	0.0468197	0.986937	0.0455559	6.76091	0.689982
FEP	DOX	6	0.25	4	0.963075	0.0465251	1.03955	0.0502198	5.0234	1.07172
FEP	DOX	7	0.25	4	0.952324	0.0152113	1.0502	0.0167746	4.13802	0.279177
FEP	DOX	8	0.25	4	1.05852	0.00413887	0.944719	0.00369389	1.45102	0.0763119
AMK	DOX	1	0.25	2	1.29638	0.0916654	0.773309	0.0546795	6.13538	NA
AMK	DOX	2	0.25	2	1.14155	0.0935582	0.878954	0.0720366	NA	NA
AMK	DOX	3	0.25	2	1.47783	0.0266818	0.676777	0.012219	NA	NA
AMK	DOX	4	0.25	2	1.21534	0.046419	0.823416	0.0314497	NA	NA
AMK	DOX	5	0.25	2	0.962331	0.108578	1.0458	0.117995	5.8124	NA
AMK	DOX	6	0.25	2	1.16672	0.0531136	0.857992	0.0390591	4.76259	NA
AMK	DOX	7	0.25	2	1.08574	0.0394602	0.921638	0.0334961	5.67539	NA
AMK	DOX	8	0.25	2	1.66559	0.171614	0.603593	0.0621913	0.971611	NA
DOX	DOX	1	0.25	2	1.19115	0.0239165	0.839696	0.0168599	2.19747	NA
DOX	DOX	2	0.25	2	1.23904	0.0800236	0.808761	0.0522338	Inf	NA
DOX	DOX	3	0.25	2	1.26892	0.0628539	0.789037	0.0390835	NA	NA
DOX	DOX	4	0.25	2	1.15828	0.0291228	0.863619	0.021714	NA	NA
DOX	DOX	5	0.25	2	1.07958	0.0765099	0.928619	0.0658114	4.00065	NA
DOX	DOX	6	0.25	2	1.18411	0.00936028	0.844541	0.00667601	10.6544	NA
DOX	DOX	7	0.25	2	1.08537	0.0835235	0.924083	0.071112	5.73702	NA
DOX	DOX	8	0.25	2	1.3987	0.00160834	0.714949	0.000822104	8.10056	NA
FEP	DOX	1	0.25	2	0.96586	0.0603416	1.03737	0.0648091	4.47715	1.54915
FEP	DOX	2	0.25	2	1.033	0.0569796	0.969529	0.0534786	NA	NA
FEP	DOX	3	0.25	2	1.0733	0.0141299	0.931791	0.012267	NA	NA
FEP	DOX	4	0.25	2	0.96929	0.0466443	1.03288	0.0497044	NA	NA
FEP	DOX	5	0.25	2	1.01432	0.0468197	0.986937	0.0455559	6.51099	1.03443
FEP	DOX	6	0.25	2	0.963075	0.0465251	1.03955	0.0502198	3.69701	1.29982
FEP	DOX	7	0.25	2	0.952324	0.0152113	1.0502	0.0167746	6.77339	0.862427
FEP	DOX	8	0.25	2	1.05852	0.00413887	0.944719	0.00369389	1.83423	0.0187207
AMK	DOX	1	0.25	0	1.29638	0.0916654	0.773309	0.0546795	3.7037	NA
AMK	DOX	2	0.25	0	1.14155	0.0935582	0.878954	0.0720366	NA	NA
AMK	DOX	3	0.25	0	1.47783	0.0266818	0.676777	0.012219	NA	NA
AMK	DOX	4	0.25	0	1.21534	0.046419	0.823416	0.0314497	NA	NA
AMK	DOX	5	0.25	0	0.962331	0.108578	1.0458	0.117995	3.7037	NA
AMK	DOX	6	0.25	0	1.16672	0.0531136	0.857992	0.0390591	3.7037	NA
AMK	DOX	7	0.25	0	1.08574	0.0394602	0.921638	0.0334961	3.7037	NA
AMK	DOX	8	0.25	0	1.66559	0.171614	0.603593	0.0621913	3.7037	NA
DOX	DOX	1	0.25	0	1.19115	0.0239165	0.839696	0.0168599	3.7037	NA
DOX	DOX	2	0.25	0	1.23904	0.0800236	0.808761	0.0522338	NA	NA
DOX	DOX	3	0.25	0	1.26892	0.0628539	0.789037	0.0390835	NA	NA
DOX	DOX	4	0.25	0	1.15828	0.0291228	0.863619	0.021714	NA	NA
DOX	DOX	5	0.25	0	1.07958	0.0765099	0.928619	0.0658114	3.7037	NA
DOX	DOX	6	0.25	0	1.18411	0.00936028	0.844541	0.00667601	3.7037	NA
DOX	DOX	7	0.25	0	1.08537	0.0835235	0.924083	0.071112	3.7037	NA
DOX	DOX	8	0.25	0	1.3987	0.00160834	0.714949	0.000822104	3.7037	NA
FEP	DOX	1	0.25	0	0.96586	0.0603416	1.03737	0.0648091	3.7037	NA
FEP	DOX	2	0.25	0	1.033	0.0569796	0.969529	0.0534786	NA	NA
FEP	DOX	3	0.25	0	1.0733	0.0141299	0.931791	0.012267	NA	NA
FEP	DOX	4	0.25	0	0.96929	0.0466443	1.03288	0.0497044	NA	NA
FEP	DOX	5	0.25	0	1.01432	0.0468197	0.986937	0.0455559	3.7037	NA
FEP	DOX	6	0.25	0	0.963075	0.0465251	1.03955	0.0502198	3.7037	NA
FEP	DOX	7	0.25	0	0.952324	0.0152113	1.0502	0.0167746	3.7037	NA
FEP	DOX	8	0.25	0	1.05852	0.00413887	0.944719	0.00369389	3.7037	NA
LB	DOX	1	0.25	0	NA	NA	NA	NA	3.7037	NA
LB	DOX	2	0.25	0	NA	NA	NA	NA	NA	NA
LB	DOX	3	0.25	0	NA	NA	NA	NA	NA	NA
LB	DOX	4	0.25	0	NA	NA	NA	NA	NA	NA
LB	DOX	5	0.25	0	NA	NA	NA	NA	3.7037	NA
LB	DOX	6	0.25	0	NA	NA	NA	NA	3.7037	NA
LB	DOX	7	0.25	0	NA	NA	NA	NA	3.7037	NA
LB	DOX	8	0.25	0	NA	NA	NA	NA	3.7037	NA
AMK	DOX	1	2	8	NA	NA	NA	NA	0.197379	0.106837
AMK	DOX	2	2	8	NA	NA	NA	NA	NA	NA
AMK	DOX	3	2	8	NA	NA	NA	NA	NA	NA
AMK	DOX	4	2	8	NA	NA	NA	NA	NA	NA
AMK	DOX	5	2	8	NA	NA	NA	NA	0.161822	0.0847721
AMK	DOX	6	2	8	NA	NA	NA	NA	0.275939	0.163159
AMK	DOX	7	2	8	NA	NA	NA	NA	0.147685	0.0773166
AMK	DOX	8	2	8	NA	NA	NA	NA	0.0556315	0.0386696
DOX	DOX	1	2	8	1.37638	0.116523	0.729159	0.0617303	1.08845	0.356844
DOX	DOX	2	2	8	1.30983	0.0351723	0.763731	0.0205081	NA	NA
DOX	DOX	3	2	8	1.28781	0.0553463	0.777232	0.0334033	NA	NA
DOX	DOX	4	2	8	1.15362	0.000805132	0.866836	0.000604979	NA	NA
DOX	DOX	5	2	8	1.41754	0.0666641	0.706226	0.0332123	1.0881	0.480782
DOX	DOX	6	2	8	1.2229	0.0562814	0.818594	0.037674	17.2817	2.18951
DOX	DOX	7	2	8	1.0982	0.12089	0.916133	0.100848	24.0379	2.18077
DOX	DOX	8	2	8	1.36124	0.001471	0.734626	0.000793865	28.6434	6.60499
FEP	DOX	1	2	8	1.45127	0.116499	0.69128	0.0554916	0.975028	0.0363278
FEP	DOX	2	2	8	1.03654	0.00862716	0.964785	0.00802997	NA	NA
FEP	DOX	3	2	8	1.06113	0.0740715	0.944689	0.0659431	NA	NA
FEP	DOX	4	2	8	0.980288	0.0310913	1.02062	0.0323706	NA	NA
FEP	DOX	5	2	8	1.1044	0.124268	0.911239	0.102534	0.766897	0.0939379
FEP	DOX	6	2	8	1.0072	0.020274	0.993049	0.0199891	1.97155	0.157015
FEP	DOX	7	2	8	0.972519	0.0504475	1.02964	0.0534107	14.0321	3.25444
FEP	DOX	8	2	8	0.998445	0.143244	1.01197	0.145185	2.89009	0.366378
AMK	DOX	1	2	4	NA	NA	NA	NA	0.124739	0.0274692
AMK	DOX	2	2	4	NA	NA	NA	NA	NA	NA
AMK	DOX	3	2	4	NA	NA	NA	NA	NA	NA
AMK	DOX	4	2	4	NA	NA	NA	NA	NA	NA
AMK	DOX	5	2	4	NA	NA	NA	NA	0.151466	0.00988116
AMK	DOX	6	2	4	NA	NA	NA	NA	0.215817	0.0802741
AMK	DOX	7	2	4	NA	NA	NA	NA	0.121787	0.0118192
AMK	DOX	8	2	4	NA	NA	NA	NA	0.0362281	0.00250731
DOX	DOX	1	2	4	1.37638	0.116523	0.729159	0.0617303	0.89007	0.0756014
DOX	DOX	2	2	4	1.30983	0.0351723	0.763731	0.0205081	NA	NA
DOX	DOX	3	2	4	1.28781	0.0553463	0.777232	0.0334033	NA	NA
DOX	DOX	4	2	4	1.15362	0.000805132	0.866836	0.000604979	NA	NA
DOX	DOX	5	2	4	1.41754	0.0666641	0.706226	0.0332123	1.44034	0.363941
DOX	DOX	6	2	4	1.2229	0.0562814	0.818594	0.037674	25.7828	11.1162
DOX	DOX	7	2	4	1.0982	0.12089	0.916133	0.100848	25.6554	10.878
DOX	DOX	8	2	4	1.36124	0.001471	0.734626	0.000793865	18.9128	1.30712
FEP	DOX	1	2	4	1.45127	0.116499	0.69128	0.0554916	3.75443	0.254926
FEP	DOX	2	2	4	1.03654	0.00862716	0.964785	0.00802997	NA	NA
FEP	DOX	3	2	4	1.06113	0.0740715	0.944689	0.0659431	NA	NA
FEP	DOX	4	2	4	0.980288	0.0310913	1.02062	0.0323706	NA	NA
FEP	DOX	5	2	4	1.1044	0.124268	0.911239	0.102534	2.13813	0.173124
FEP	DOX	6	2	4	1.0072	0.020274	0.993049	0.0199891	4.58747	0.174148
FEP	DOX	7	2	4	0.972519	0.0504475	1.02964	0.0534107	16.2088	2.21262
FEP	DOX	8	2	4	0.998445	0.143244	1.01197	0.145185	2.77144	0.212811
AMK	DOX	1	2	2	NA	NA	NA	NA	0.728325	0.216564
AMK	DOX	2	2	2	NA	NA	NA	NA	NA	NA
AMK	DOX	3	2	2	NA	NA	NA	NA	NA	NA
AMK	DOX	4	2	2	NA	NA	NA	NA	NA	NA
AMK	DOX	5	2	2	NA	NA	NA	NA	0.816527	0.0672236
AMK	DOX	6	2	2	NA	NA	NA	NA	0.900379	0.255002
AMK	DOX	7	2	2	NA	NA	NA	NA	0.668879	0.0289913
AMK	DOX	8	2	2	NA	NA	NA	NA	0.175962	0.0153495
DOX	DOX	1	2	2	1.37638	0.116523	0.729159	0.0617303	2.1176	NA
DOX	DOX	2	2	2	1.30983	0.0351723	0.763731	0.0205081	NA	NA
DOX	DOX	3	2	2	1.28781	0.0553463	0.777232	0.0334033	NA	NA
DOX	DOX	4	2	2	1.15362	0.000805132	0.866836	0.000604979	NA	NA
DOX	DOX	5	2	2	1.41754	0.0666641	0.706226	0.0332123	4.85014	NA
DOX	DOX	6	2	2	1.2229	0.0562814	0.818594	0.037674	8.53542	NA
DOX	DOX	7	2	2	1.0982	0.12089	0.916133	0.100848	20.4839	NA
DOX	DOX	8	2	2	1.36124	0.001471	0.734626	0.000793865	14.1218	NA
FEP	DOX	1	2	2	1.45127	0.116499	0.69128	0.0554916	3.17001	NA
FEP	DOX	2	2	2	1.03654	0.00862716	0.964785	0.00802997	NA	NA
FEP	DOX	3	2	2	1.06113	0.0740715	0.944689	0.0659431	NA	NA
FEP	DOX	4	2	2	0.980288	0.0310913	1.02062	0.0323706	NA	NA
FEP	DOX	5	2	2	1.1044	0.124268	0.911239	0.102534	8.01434	NA
FEP	DOX	6	2	2	1.0072	0.020274	0.993049	0.0199891	2.56487	NA
FEP	DOX	7	2	2	0.972519	0.0504475	1.02964	0.0534107	7.21221	NA
FEP	DOX	8	2	2	0.998445	0.143244	1.01197	0.145185	1.75562	NA
AMK	DOX	1	2	0	NA	NA	NA	NA	3.7037	NA
AMK	DOX	2	2	0	NA	NA	NA	NA	NA	NA
AMK	DOX	3	2	0	NA	NA	NA	NA	NA	NA
AMK	DOX	4	2	0	NA	NA	NA	NA	NA	NA
AMK	DOX	5	2	0	NA	NA	NA	NA	3.7037	NA
AMK	DOX	6	2	0	NA	NA	NA	NA	3.7037	NA
AMK	DOX	7	2	0	NA	NA	NA	NA	3.7037	NA
AMK	DOX	8	2	0	NA	NA	NA	NA	3.7037	NA
DOX	DOX	1	2	0	1.37638	0.116523	0.729159	0.0617303	3.7037	NA
DOX	DOX	2	2	0	1.30983	0.0351723	0.763731	0.0205081	NA	NA
DOX	DOX	3	2	0	1.28781	0.0553463	0.777232	0.0334033	NA	NA
DOX	DOX	4	2	0	1.15362	0.000805132	0.866836	0.000604979	NA	NA
DOX	DOX	5	2	0	1.41754	0.0666641	0.706226	0.0332123	3.7037	NA
DOX	DOX	6	2	0	1.2229	0.0562814	0.818594	0.037674	3.7037	NA
DOX	DOX	7	2	0	1.0982	0.12089	0.916133	0.100848	3.7037	NA
DOX	DOX	8	2	0	1.36124	0.001471	0.734626	0.000793865	3.7037	NA
FEP	DOX	1	2	0	1.45127	0.116499	0.69128	0.0554916	3.7037	NA
FEP	DOX	2	2	0	1.03654	0.00862716	0.964785	0.00802997	NA	NA
FEP	DOX	3	2	0	1.06113	0.0740715	0.944689	0.0659431	NA	NA
FEP	DOX	4	2	0	0.980288	0.0310913	1.02062	0.0323706	NA	NA
FEP	DOX	5	2	0	1.1044	0.124268	0.911239	0.102534	3.7037	NA
FEP	DOX	6	2	0	1.0072	0.020274	0.993049	0.0199891	3.7037	NA
FEP	DOX	7	2	0	0.972519	0.0504475	1.02964	0.0534107	3.7037	NA
FEP	DOX	8	2	0	0.998445	0.143244	1.01197	0.145185	3.7037	NA
LB	DOX	1	2	0	NA	NA	NA	NA	3.7037	NA
LB	DOX	2	2	0	NA	NA	NA	NA	NA	NA
LB	DOX	3	2	0	NA	NA	NA	NA	NA	NA
LB	DOX	4	2	0	NA	NA	NA	NA	NA	NA
LB	DOX	5	2	0	NA	NA	NA	NA	3.7037	NA
LB	DOX	6	2	0	NA	NA	NA	NA	3.7037	NA
LB	DOX	7	2	0	NA	NA	NA	NA	3.7037	NA
LB	DOX	8	2	0	NA	NA	NA	NA	3.7037	NA
AMK	DOX	1	4	8	NA	NA	NA	NA	0.0609418	0.0125472
AMK	DOX	2	4	8	NA	NA	NA	NA	NA	NA
AMK	DOX	3	4	8	NA	NA	NA	NA	NA	NA
AMK	DOX	4	4	8	NA	NA	NA	NA	NA	NA
AMK	DOX	5	4	8	NA	NA	NA	NA	0.0576645	0.0143378
AMK	DOX	6	4	8	NA	NA	NA	NA	0.0962325	0.0148112
AMK	DOX	7	4	8	NA	NA	NA	NA	0.0568771	0.0171371
AMK	DOX	8	4	8	NA	NA	NA	NA	0.0273379	0.00469725
DOX	DOX	1	4	8	1.81822	0.0683202	0.550376	0.0206805	0.302333	0.0938599
DOX	DOX	2	4	8	1.40991	0.0293401	0.70942	0.014763	NA	NA
DOX	DOX	3	4	8	1.41552	0.042402	0.706773	0.0211715	NA	NA
DOX	DOX	4	4	8	1.29572	0.00499395	0.77178	0.0029746	NA	NA
DOX	DOX	5	4	8	1.51957	0.01	0.658094	0.00433079	0.314638	0.116935
DOX	DOX	6	4	8	1.19483	0.0347326	0.837294	0.0243394	54.1014	3.09864
DOX	DOX	7	4	8	1.5564	0.10636	0.64401	0.0440099	3.76405	1.82524
DOX	DOX	8	4	8	1.33206	0.0916364	0.752495	0.0517662	15.4882	1.00454
FEP	DOX	1	4	8	1.50372	0.161958	0.668895	0.0720429	1.19212	0.419802
FEP	DOX	2	4	8	1.1457	0.112544	0.877064	0.0861562	NA	NA
FEP	DOX	3	4	8	1.22274	0.125691	0.822182	0.0845161	NA	NA
FEP	DOX	4	4	8	1.24514	0.0452928	0.803651	0.0292332	NA	NA
FEP	DOX	5	4	8	1.50911	0.1034	0.664201	0.0455092	1.27122	0.382181
FEP	DOX	6	4	8	1.39005	0.134756	0.722793	0.07007	1.28973	0.386196
FEP	DOX	7	4	8	2.58387	0.124046	0.387462	0.0186012	1.32606	0.417463
FEP	DOX	8	4	8	1.65478	0.251385	0.611363	0.0928745	1.16682	0.321099
AMK	DOX	1	4	4	NA	NA	NA	NA	0.148145	0
AMK	DOX	2	4	4	NA	NA	NA	NA	NA	NA
AMK	DOX	3	4	4	NA	NA	NA	NA	NA	NA
AMK	DOX	4	4	4	NA	NA	NA	NA	NA	NA
AMK	DOX	5	4	4	NA	NA	NA	NA	0.16259	0
AMK	DOX	6	4	4	NA	NA	NA	NA	0.308033	0
AMK	DOX	7	4	4	NA	NA	NA	NA	0.132413	0
AMK	DOX	8	4	4	NA	NA	NA	NA	0.0387917	0
DOX	DOX	1	4	4	1.81822	0.0683202	0.550376	0.0206805	0.700458	0.0754806
DOX	DOX	2	4	4	1.40991	0.0293401	0.70942	0.014763	NA	NA
DOX	DOX	3	4	4	1.41552	0.042402	0.706773	0.0211715	NA	NA
DOX	DOX	4	4	4	1.29572	0.00499395	0.77178	0.0029746	NA	NA
DOX	DOX	5	4	4	1.51957	0.01	0.658094	0.00433079	1.02531	0.18026
DOX	DOX	6	4	4	1.19483	0.0347326	0.837294	0.0243394	46.6768	0.789147
DOX	DOX	7	4	4	1.5564	0.10636	0.64401	0.0440099	5.83812	0.974651
DOX	DOX	8	4	4	1.33206	0.0916364	0.752495	0.0517662	17.2474	1.03314
FEP	DOX	1	4	4	1.50372	0.161958	0.668895	0.0720429	3.8733	0.118305
FEP	DOX	2	4	4	1.1457	0.112544	0.877064	0.0861562	NA	NA
FEP	DOX	3	4	4	1.22274	0.125691	0.822182	0.0845161	NA	NA
FEP	DOX	4	4	4	1.24514	0.0452928	0.803651	0.0292332	NA	NA
FEP	DOX	5	4	4	1.50911	0.1034	0.664201	0.0455092	2.92112	0.12846
FEP	DOX	6	4	4	1.39005	0.134756	0.722793	0.07007	4.94696	0.382634
FEP	DOX	7	4	4	2.58387	0.124046	0.387462	0.0186012	5.70647	0.553008
FEP	DOX	8	4	4	1.65478	0.251385	0.611363	0.0928745	3.35965	0.101902
AMK	DOX	1	4	2	NA	NA	NA	NA	0.698578	0.1116
AMK	DOX	2	4	2	NA	NA	NA	NA	NA	NA
AMK	DOX	3	4	2	NA	NA	NA	NA	NA	NA
AMK	DOX	4	4	2	NA	NA	NA	NA	NA	NA
AMK	DOX	5	4	2	NA	NA	NA	NA	0.775257	0.0163548
AMK	DOX	6	4	2	NA	NA	NA	NA	0.739758	0.0817587
AMK	DOX	7	4	2	NA	NA	NA	NA	0.623365	0.0177324
AMK	DOX	8	4	2	NA	NA	NA	NA	0.179869	0.0312577
DOX	DOX	1	4	2	1.81822	0.0683202	0.550376	0.0206805	3.97917	0.156814
DOX	DOX	2	4	2	1.40991	0.0293401	0.70942	0.014763	NA	NA
DOX	DOX	3	4	2	1.41552	0.042402	0.706773	0.0211715	NA	NA
DOX	DOX	4	4	2	1.29572	0.00499395	0.77178	0.0029746	NA	NA
DOX	DOX	5	4	2	1.51957	0.01	0.658094	0.00433079	3.5097	0.114585
DOX	DOX	6	4	2	1.19483	0.0347326	0.837294	0.0243394	17.5716	0.481666
DOX	DOX	7	4	2	1.5564	0.10636	0.64401	0.0440099	9.16513	0.259238
DOX	DOX	8	4	2	1.33206	0.0916364	0.752495	0.0517662	12.0783	0.381739
FEP	DOX	1	4	2	1.50372	0.161958	0.668895	0.0720429	4.9078	0.634576
FEP	DOX	2	4	2	1.1457	0.112544	0.877064	0.0861562	NA	NA
FEP	DOX	3	4	2	1.22274	0.125691	0.822182	0.0845161	NA	NA
FEP	DOX	4	4	2	1.24514	0.0452928	0.803651	0.0292332	NA	NA
FEP	DOX	5	4	2	1.50911	0.1034	0.664201	0.0455092	5.7113	0.453042
FEP	DOX	6	4	2	1.39005	0.134756	0.722793	0.07007	4.08442	0.666466
FEP	DOX	7	4	2	2.58387	0.124046	0.387462	0.0186012	6.52241	0.095738
FEP	DOX	8	4	2	1.65478	0.251385	0.611363	0.0928745	1.93803	0.180686
AMK	DOX	1	4	0	NA	NA	NA	NA	3.7037	NA
AMK	DOX	2	4	0	NA	NA	NA	NA	NA	NA
AMK	DOX	3	4	0	NA	NA	NA	NA	NA	NA
AMK	DOX	4	4	0	NA	NA	NA	NA	NA	NA
AMK	DOX	5	4	0	NA	NA	NA	NA	3.7037	NA
AMK	DOX	6	4	0	NA	NA	NA	NA	3.7037	NA
AMK	DOX	7	4	0	NA	NA	NA	NA	3.7037	NA
AMK	DOX	8	4	0	NA	NA	NA	NA	3.7037	NA
DOX	DOX	1	4	0	1.81822	0.0683202	0.550376	0.0206805	3.7037	NA
DOX	DOX	2	4	0	1.40991	0.0293401	0.70942	0.014763	NA	NA
DOX	DOX	3	4	0	1.41552	0.042402	0.706773	0.0211715	NA	NA
DOX	DOX	4	4	0	1.29572	0.00499395	0.77178	0.0029746	NA	NA
DOX	DOX	5	4	0	1.51957	0.01	0.658094	0.00433079	3.7037	NA
DOX	DOX	6	4	0	1.19483	0.0347326	0.837294	0.0243394	3.7037	NA
DOX	DOX	7	4	0	1.5564	0.10636	0.64401	0.0440099	3.7037	NA
DOX	DOX	8	4	0	1.33206	0.0916364	0.752495	0.0517662	3.7037	NA
FEP	DOX	1	4	0	1.50372	0.161958	0.668895	0.0720429	3.7037	NA
FEP	DOX	2	4	0	1.1457	0.112544	0.877064	0.0861562	NA	NA
FEP	DOX	3	4	0	1.22274	0.125691	0.822182	0.0845161	NA	NA
FEP	DOX	4	4	0	1.24514	0.0452928	0.803651	0.0292332	NA	NA
FEP	DOX	5	4	0	1.50911	0.1034	0.664201	0.0455092	3.7037	NA
FEP	DOX	6	4	0	1.39005	0.134756	0.722793	0.07007	3.7037	NA
FEP	DOX	7	4	0	2.58387	0.124046	0.387462	0.0186012	3.7037	NA
FEP	DOX	8	4	0	1.65478	0.251385	0.611363	0.0928745	3.7037	NA
LB	DOX	1	4	0	NA	NA	NA	NA	3.7037	NA
LB	DOX	2	4	0	NA	NA	NA	NA	NA	NA
LB	DOX	3	4	0	NA	NA	NA	NA	NA	NA
LB	DOX	4	4	0	NA	NA	NA	NA	NA	NA
LB	DOX	5	4	0	NA	NA	NA	NA	3.7037	NA
LB	DOX	6	4	0	NA	NA	NA	NA	3.7037	NA
LB	DOX	7	4	0	NA	NA	NA	NA	3.7037	NA
LB	DOX	8	4	0	NA	NA	NA	NA	3.7037	NA
AMK	DOX	1	8	8	NA	NA	NA	NA	0.0653858	0.0144504
AMK	DOX	2	8	8	NA	NA	NA	NA	NA	NA
AMK	DOX	3	8	8	NA	NA	NA	NA	NA	NA
AMK	DOX	4	8	8	NA	NA	NA	NA	NA	NA
AMK	DOX	5	8	8	NA	NA	NA	NA	0.0711565	0.0332801
AMK	DOX	6	8	8	NA	NA	NA	NA	0.55824	0.0400609
AMK	DOX	7	8	8	NA	NA	NA	NA	0.0858431	0.0285288
AMK	DOX	8	8	8	NA	NA	NA	NA	0.074258	0.00683789
DOX	DOX	1	8	8	1.69472	0.0972427	0.591042	0.0339139	0.232694	0.0629638
DOX	DOX	2	8	8	1.51058	0.0740314	0.662794	0.0324826	NA	NA
DOX	DOX	3	8	8	1.50571	0.134954	0.666817	0.0597653	NA	NA
DOX	DOX	4	8	8	1.5952	0.239074	0.634001	0.0950185	NA	NA
DOX	DOX	5	8	8	1.76287	0.15985	0.569598	0.051649	0.275884	0.0785264
DOX	DOX	6	8	8	1.28351	0.100976	0.78153	0.0614839	63.918	3.00143
DOX	DOX	7	8	8	3.05846	0.156542	0.327391	0.0167569	0.806569	0.347412
DOX	DOX	8	8	8	1.6496	0.0751956	0.606837	0.0276621	6.54889	2.70359
FEP	DOX	1	8	8	NA	NA	NA	NA	1.54696	0.374563
FEP	DOX	2	8	8	1.93395	0.492013	0.534371	0.135948	NA	NA
FEP	DOX	3	8	8	NA	NA	NA	NA	NA	NA
FEP	DOX	4	8	8	2.50101	1.77371	0.534172	0.378833	NA	NA
FEP	DOX	5	8	8	NA	NA	NA	NA	1.23159	0.291152
FEP	DOX	6	8	8	2.47488	1.15257	0.453206	0.211061	1.4151	0.349614
FEP	DOX	7	8	8	3.55735	2.70061	0.394905	0.299797	0.663099	0.438759
FEP	DOX	8	8	8	NA	NA	NA	NA	0.365721	0.0990985
AMK	DOX	1	8	4	NA	NA	NA	NA	0.178741	0.00316662
AMK	DOX	2	8	4	NA	NA	NA	NA	NA	NA
AMK	DOX	3	8	4	NA	NA	NA	NA	NA	NA
AMK	DOX	4	8	4	NA	NA	NA	NA	NA	NA
AMK	DOX	5	8	4	NA	NA	NA	NA	0.150536	0.0178347
AMK	DOX	6	8	4	NA	NA	NA	NA	0.218212	0.00415036
AMK	DOX	7	8	4	NA	NA	NA	NA	0.156637	0.0364995
AMK	DOX	8	8	4	NA	NA	NA	NA	0.0652358	0.0149845
DOX	DOX	1	8	4	1.69472	0.0972427	0.591042	0.0339139	2.31727	1.95353
DOX	DOX	2	8	4	1.51058	0.0740314	0.662794	0.0324826	NA	NA
DOX	DOX	3	8	4	1.50571	0.134954	0.666817	0.0597653	NA	NA
DOX	DOX	4	8	4	1.5952	0.239074	0.634001	0.0950185	NA	NA
DOX	DOX	5	8	4	1.76287	0.15985	0.569598	0.051649	2.08508	1.43376
DOX	DOX	6	8	4	1.28351	0.100976	0.78153	0.0614839	38.454	17.3346
DOX	DOX	7	8	4	3.05846	0.156542	0.327391	0.0167569	4.78974	1.95995
DOX	DOX	8	8	4	1.6496	0.0751956	0.606837	0.0276621	12.9066	2.80577
FEP	DOX	1	8	4	NA	NA	NA	NA	4.584	0.803697
FEP	DOX	2	8	4	1.93395	0.492013	0.534371	0.135948	NA	NA
FEP	DOX	3	8	4	NA	NA	NA	NA	NA	NA
FEP	DOX	4	8	4	2.50101	1.77371	0.534172	0.378833	NA	NA
FEP	DOX	5	8	4	NA	NA	NA	NA	6.22951	1.94422
FEP	DOX	6	8	4	2.47488	1.15257	0.453206	0.211061	2.84198	0.724178
FEP	DOX	7	8	4	3.55735	2.70061	0.394905	0.299797	3.36587	0.880116
FEP	DOX	8	8	4	NA	NA	NA	NA	1.93144	0.496264
AMK	DOX	1	8	2	NA	NA	NA	NA	1.70324	0.873297
AMK	DOX	2	8	2	NA	NA	NA	NA	NA	NA
AMK	DOX	3	8	2	NA	NA	NA	NA	NA	NA
AMK	DOX	4	8	2	NA	NA	NA	NA	NA	NA
AMK	DOX	5	8	2	NA	NA	NA	NA	1.10393	0.532801
AMK	DOX	6	8	2	NA	NA	NA	NA	1.59434	0.605662
AMK	DOX	7	8	2	NA	NA	NA	NA	1.01251	0.40171
AMK	DOX	8	8	2	NA	NA	NA	NA	0.364284	0.0576007
DOX	DOX	1	8	2	1.69472	0.0972427	0.591042	0.0339139	4.72986	0.403533
DOX	DOX	2	8	2	1.51058	0.0740314	0.662794	0.0324826	NA	NA
DOX	DOX	3	8	2	1.50571	0.134954	0.666817	0.0597653	NA	NA
DOX	DOX	4	8	2	1.5952	0.239074	0.634001	0.0950185	NA	NA
DOX	DOX	5	8	2	1.76287	0.15985	0.569598	0.051649	3.54679	0.440288
DOX	DOX	6	8	2	1.28351	0.100976	0.78153	0.0614839	15.8004	1.73653
DOX	DOX	7	8	2	3.05846	0.156542	0.327391	0.0167569	7.71451	0.235684
DOX	DOX	8	8	2	1.6496	0.0751956	0.606837	0.0276621	10.752	2.01161
FEP	DOX	1	8	2	NA	NA	NA	NA	5.80595	0.211641
FEP	DOX	2	8	2	1.93395	0.492013	0.534371	0.135948	NA	NA
FEP	DOX	3	8	2	NA	NA	NA	NA	NA	NA
FEP	DOX	4	8	2	2.50101	1.77371	0.534172	0.378833	NA	NA
FEP	DOX	5	8	2	NA	NA	NA	NA	5.7953	0.133733
FEP	DOX	6	8	2	2.47488	1.15257	0.453206	0.211061	4.51472	0.334914
FEP	DOX	7	8	2	3.55735	2.70061	0.394905	0.299797	5.26158	0.222132
FEP	DOX	8	8	2	NA	NA	NA	NA	2.09441	0.0304995
AMK	DOX	1	8	0	NA	NA	NA	NA	3.7037	NA
AMK	DOX	2	8	0	NA	NA	NA	NA	NA	NA
AMK	DOX	3	8	0	NA	NA	NA	NA	NA	NA
AMK	DOX	4	8	0	NA	NA	NA	NA	NA	NA
AMK	DOX	5	8	0	NA	NA	NA	NA	3.7037	NA
AMK	DOX	6	8	0	NA	NA	NA	NA	3.7037	NA
AMK	DOX	7	8	0	NA	NA	NA	NA	3.7037	NA
AMK	DOX	8	8	0	NA	NA	NA	NA	3.7037	NA
DOX	DOX	1	8	0	1.69472	0.0972427	0.591042	0.0339139	3.7037	NA
DOX	DOX	2	8	0	1.51058	0.0740314	0.662794	0.0324826	NA	NA
DOX	DOX	3	8	0	1.50571	0.134954	0.666817	0.0597653	NA	NA
DOX	DOX	4	8	0	1.5952	0.239074	0.634001	0.0950185	NA	NA
DOX	DOX	5	8	0	1.76287	0.15985	0.569598	0.051649	3.7037	NA
DOX	DOX	6	8	0	1.28351	0.100976	0.78153	0.0614839	3.7037	NA
DOX	DOX	7	8	0	3.05846	0.156542	0.327391	0.0167569	3.7037	NA
DOX	DOX	8	8	0	1.6496	0.0751956	0.606837	0.0276621	3.7037	NA
FEP	DOX	1	8	0	NA	NA	NA	NA	3.7037	NA
FEP	DOX	2	8	0	1.93395	0.492013	0.534371	0.135948	NA	NA
FEP	DOX	3	8	0	NA	NA	NA	NA	NA	NA
FEP	DOX	4	8	0	2.50101	1.77371	0.534172	0.378833	NA	NA
FEP	DOX	5	8	0	NA	NA	NA	NA	3.7037	NA
FEP	DOX	6	8	0	2.47488	1.15257	0.453206	0.211061	3.7037	NA
FEP	DOX	7	8	0	3.55735	2.70061	0.394905	0.299797	3.7037	NA
FEP	DOX	8	8	0	NA	NA	NA	NA	3.7037	NA
LB	DOX	1	8	0	NA	NA	NA	NA	3.7037	NA
LB	DOX	2	8	0	NA	NA	NA	NA	NA	NA
LB	DOX	3	8	0	NA	NA	NA	NA	NA	NA
LB	DOX	4	8	0	NA	NA	NA	NA	NA	NA
LB	DOX	5	8	0	NA	NA	NA	NA	3.7037	NA
LB	DOX	6	8	0	NA	NA	NA	NA	3.7037	NA
LB	DOX	7	8	0	NA	NA	NA	NA	3.7037	NA
LB	DOX	8	8	0	NA	NA	NA	NA	3.7037	NA
NA	DOX	1	NA	NA	NA	NA	NA	NA	0.247646	NA
NA	DOX	2	NA	NA	NA	NA	NA	NA	NA	NA
NA	DOX	3	NA	NA	NA	NA	NA	NA	NA	NA
NA	DOX	4	NA	NA	NA	NA	NA	NA	NA	NA
NA	DOX	5	NA	NA	NA	NA	NA	NA	0.231392	NA
NA	DOX	6	NA	NA	NA	NA	NA	NA	57.2342	NA
NA	DOX	7	NA	NA	NA	NA	NA	NA	1.83378	NA
NA	DOX	8	NA	NA	NA	NA	NA	NA	14.3289	NA
LB	AMK	1	0	8	1.29226	0.166067	0.780283	0.100274	7.84947	0.993375
LB	AMK	1	0	8	1.23368	0.0234922	0.810732	0.0154383	7.84947	0.993375
LB	AMK	1	0	8	1.6737	0.0400848	0.597649	0.0143135	7.84947	0.993375
LB	AMK	2	0	8	1.42241	0.045818	0.703397	0.0226575	0.346854	0.230721
LB	AMK	2	0	8	1.68653	0.0378123	0.593083	0.013297	0.346854	0.230721
LB	AMK	2	0	8	1.35949	0.0363133	0.73583	0.0196547	0.346854	0.230721
LB	AMK	3	0	8	1.37377	0.0370809	0.728192	0.0196555	0.753573	0.203254
LB	AMK	3	0	8	1.42126	0.00869857	0.703615	0.00430635	0.753573	0.203254
LB	AMK	3	0	8	1.42677	0.00193145	0.700885	0.000948804	0.753573	0.203254
LB	AMK	4	0	8	1.40516	0.0150013	0.711701	0.00759801	2.10283	0.55246
LB	AMK	4	0	8	1.51926	0.112192	0.660016	0.04874	2.10283	0.55246
LB	AMK	4	0	8	1.29309	0.0123746	0.773378	0.00740109	2.10283	0.55246
LB	AMK	5	0	8	1.55546	0.00136343	0.642896	0.000563524	1.16933	0.256935
LB	AMK	5	0	8	1.58579	0.0416993	0.63082	0.0165878	1.16933	0.256935
LB	AMK	5	0	8	1.26497	0.0629386	0.791515	0.039382	1.16933	0.256935
LB	AMK	6	0	8	1.5906	0.0337367	0.628834	0.0133376	0.968866	0.457403
LB	AMK	6	0	8	1.3758	0.114693	0.729385	0.0608047	0.968866	0.457403
LB	AMK	6	0	8	1.59408	0.0446066	0.627567	0.017561	0.968866	0.457403
LB	AMK	7	0	8	1.24175	0.0330645	0.805601	0.021451	0.793298	0.140843
LB	AMK	7	0	8	1.18399	0.031078	0.844891	0.0221771	0.793298	0.140843
LB	AMK	7	0	8	1.33705	0.0572648	0.748603	0.0320621	0.793298	0.140843
LB	AMK	8	0	8	1.33181	0.0306428	0.751056	0.0172805	0.896926	0.21887
LB	AMK	8	0	8	1.26076	0.0123279	0.793212	0.00775617	0.896926	0.21887
LB	AMK	8	0	8	1.31367	0.0171742	0.761293	0.00995272	0.896926	0.21887
LB	AMK	1	0	4	1.29226	0.166067	0.780283	0.100274	2.33805	0.188496
LB	AMK	1	0	4	1.23368	0.0234922	0.810732	0.0154383	2.33805	0.188496
LB	AMK	1	0	4	1.6737	0.0400848	0.597649	0.0143135	2.33805	0.188496
LB	AMK	2	0	4	1.42241	0.045818	0.703397	0.0226575	1.15192	0.184665
LB	AMK	2	0	4	1.68653	0.0378123	0.593083	0.013297	1.15192	0.184665
LB	AMK	2	0	4	1.35949	0.0363133	0.73583	0.0196547	1.15192	0.184665
LB	AMK	3	0	4	1.37377	0.0370809	0.728192	0.0196555	2.51577	0.0304876
LB	AMK	3	0	4	1.42126	0.00869857	0.703615	0.00430635	2.51577	0.0304876
LB	AMK	3	0	4	1.42677	0.00193145	0.700885	0.000948804	2.51577	0.0304876
LB	AMK	4	0	4	1.40516	0.0150013	0.711701	0.00759801	3.10329	0.178292
LB	AMK	4	0	4	1.51926	0.112192	0.660016	0.04874	3.10329	0.178292
LB	AMK	4	0	4	1.29309	0.0123746	0.773378	0.00740109	3.10329	0.178292
LB	AMK	5	0	4	1.55546	0.00136343	0.642896	0.000563524	1.54735	0.392944
LB	AMK	5	0	4	1.58579	0.0416993	0.63082	0.0165878	1.54735	0.392944
LB	AMK	5	0	4	1.26497	0.0629386	0.791515	0.039382	1.54735	0.392944
LB	AMK	6	0	4	1.5906	0.0337367	0.628834	0.0133376	2.68053	0.60477
LB	AMK	6	0	4	1.3758	0.114693	0.729385	0.0608047	2.68053	0.60477
LB	AMK	6	0	4	1.59408	0.0446066	0.627567	0.017561	2.68053	0.60477
LB	AMK	7	0	4	1.24175	0.0330645	0.805601	0.021451	2.56405	0.265852
LB	AMK	7	0	4	1.18399	0.031078	0.844891	0.0221771	2.56405	0.265852
LB	AMK	7	0	4	1.33705	0.0572648	0.748603	0.0320621	2.56405	0.265852
LB	AMK	8	0	4	1.33181	0.0306428	0.751056	0.0172805	3.35278	0.344643
LB	AMK	8	0	4	1.26076	0.0123279	0.793212	0.00775617	3.35278	0.344643
LB	AMK	8	0	4	1.31367	0.0171742	0.761293	0.00995272	3.35278	0.344643
LB	AMK	1	0	2	1.29226	0.166067	0.780283	0.100274	3.27322	0.183914
LB	AMK	1	0	2	1.23368	0.0234922	0.810732	0.0154383	3.27322	0.183914
LB	AMK	1	0	2	1.6737	0.0400848	0.597649	0.0143135	3.27322	0.183914
LB	AMK	2	0	2	1.42241	0.045818	0.703397	0.0226575	1.76814	0.329911
LB	AMK	2	0	2	1.68653	0.0378123	0.593083	0.013297	1.76814	0.329911
LB	AMK	2	0	2	1.35949	0.0363133	0.73583	0.0196547	1.76814	0.329911
LB	AMK	3	0	2	1.37377	0.0370809	0.728192	0.0196555	4.24679	0.328242
LB	AMK	3	0	2	1.42126	0.00869857	0.703615	0.00430635	4.24679	0.328242
LB	AMK	3	0	2	1.42677	0.00193145	0.700885	0.000948804	4.24679	0.328242
LB	AMK	4	0	2	1.40516	0.0150013	0.711701	0.00759801	1.68326	0.0547065
LB	AMK	4	0	2	1.51926	0.112192	0.660016	0.04874	1.68326	0.0547065
LB	AMK	4	0	2	1.29309	0.0123746	0.773378	0.00740109	1.68326	0.0547065
LB	AMK	5	0	2	1.55546	0.00136343	0.642896	0.000563524	1.29791	1.18857
LB	AMK	5	0	2	1.58579	0.0416993	0.63082	0.0165878	1.29791	1.18857
LB	AMK	5	0	2	1.26497	0.0629386	0.791515	0.039382	1.29791	1.18857
LB	AMK	6	0	2	1.5906	0.0337367	0.628834	0.0133376	4.20028	0.756036
LB	AMK	6	0	2	1.3758	0.114693	0.729385	0.0608047	4.20028	0.756036
LB	AMK	6	0	2	1.59408	0.0446066	0.627567	0.017561	4.20028	0.756036
LB	AMK	7	0	2	1.24175	0.0330645	0.805601	0.021451	1.62132	0.385555
LB	AMK	7	0	2	1.18399	0.031078	0.844891	0.0221771	1.62132	0.385555
LB	AMK	7	0	2	1.33705	0.0572648	0.748603	0.0320621	1.62132	0.385555
LB	AMK	8	0	2	1.33181	0.0306428	0.751056	0.0172805	3.11145	0.213432
LB	AMK	8	0	2	1.26076	0.0123279	0.793212	0.00775617	3.11145	0.213432
LB	AMK	8	0	2	1.31367	0.0171742	0.761293	0.00995272	3.11145	0.213432
LB	AMK	1	0	0	1.29226	0.166067	0.780283	0.100274	3.7037	NA
LB	AMK	1	0	0	1.23368	0.0234922	0.810732	0.0154383	3.7037	NA
LB	AMK	1	0	0	1.6737	0.0400848	0.597649	0.0143135	3.7037	NA
LB	AMK	2	0	0	1.42241	0.045818	0.703397	0.0226575	3.7037	NA
LB	AMK	2	0	0	1.68653	0.0378123	0.593083	0.013297	3.7037	NA
LB	AMK	2	0	0	1.35949	0.0363133	0.73583	0.0196547	3.7037	NA
LB	AMK	3	0	0	1.37377	0.0370809	0.728192	0.0196555	3.7037	NA
LB	AMK	3	0	0	1.42126	0.00869857	0.703615	0.00430635	3.7037	NA
LB	AMK	3	0	0	1.42677	0.00193145	0.700885	0.000948804	3.7037	NA
LB	AMK	4	0	0	1.40516	0.0150013	0.711701	0.00759801	3.7037	NA
LB	AMK	4	0	0	1.51926	0.112192	0.660016	0.04874	3.7037	NA
LB	AMK	4	0	0	1.29309	0.0123746	0.773378	0.00740109	3.7037	NA
LB	AMK	5	0	0	1.55546	0.00136343	0.642896	0.000563524	3.7037	NA
LB	AMK	5	0	0	1.58579	0.0416993	0.63082	0.0165878	3.7037	NA
LB	AMK	5	0	0	1.26497	0.0629386	0.791515	0.039382	3.7037	NA
LB	AMK	6	0	0	1.5906	0.0337367	0.628834	0.0133376	3.7037	NA
LB	AMK	6	0	0	1.3758	0.114693	0.729385	0.0608047	3.7037	NA
LB	AMK	6	0	0	1.59408	0.0446066	0.627567	0.017561	3.7037	NA
LB	AMK	7	0	0	1.24175	0.0330645	0.805601	0.021451	3.7037	NA
LB	AMK	7	0	0	1.18399	0.031078	0.844891	0.0221771	3.7037	NA
LB	AMK	7	0	0	1.33705	0.0572648	0.748603	0.0320621	3.7037	NA
LB	AMK	8	0	0	1.33181	0.0306428	0.751056	0.0172805	3.7037	NA
LB	AMK	8	0	0	1.26076	0.0123279	0.793212	0.00775617	3.7037	NA
LB	AMK	8	0	0	1.31367	0.0171742	0.761293	0.00995272	3.7037	NA
AMK	AMK	1	0.25	8	1.31124	0.132231	0.766535	0.0773006	7.08715	0.632016
AMK	AMK	2	0.25	8	1.4938	0.080201	0.670398	0.035993	0.425567	0.171396
AMK	AMK	3	0.25	8	1.53235	0.0518973	0.652969	0.0221147	1.36949	0.214824
AMK	AMK	4	0.25	8	1.50265	0.123814	0.667756	0.0550212	3.43045	0.77008
AMK	AMK	5	0.25	8	1.43749	0.221751	0.704034	0.108606	1.0958	0.258909
AMK	AMK	6	0.25	8	1.63969	0.0188736	0.60991	0.00702033	1.29092	0.597402
AMK	AMK	7	0.25	8	1.27415	0.0468896	0.78537	0.0289023	0.953922	0.20445
AMK	AMK	8	0.25	8	1.34485	0.0463444	0.744019	0.0256394	1.39693	0.151166
DOX	AMK	1	0.25	8	1.37559	0.220713	0.736439	0.118161	4.37057	0.264477
DOX	AMK	2	0.25	8	1.44108	0.0382601	0.694167	0.0184298	0.613279	0.160728
DOX	AMK	3	0.25	8	1.42183	0.145187	0.707007	0.0721946	1.52828	0.454502
DOX	AMK	4	0.25	8	1.40318	0.0433381	0.713006	0.0220216	2.90332	0.316479
DOX	AMK	5	0.25	8	1.29864	0.187753	0.778169	0.112505	1.5322	0.830951
DOX	AMK	6	0.25	8	1.36569	0.0686664	0.733159	0.0368631	1.85004	0.721791
DOX	AMK	7	0.25	8	1.25482	0.0453197	0.797444	0.0288008	0.901837	0.235356
DOX	AMK	8	0.25	8	2.70194	0.0857559	0.370291	0.0117525	0.815888	0.149475
FEP	AMK	1	0.25	8	1.40139	0.0860938	0.714929	0.0439215	5.80865	0.354494
FEP	AMK	2	0.25	8	1.43291	0.00594532	0.697887	0.00289563	0.685647	0.293902
FEP	AMK	3	0.25	8	1.40679	0.101148	0.712681	0.0512417	1.34412	0.456951
FEP	AMK	4	0.25	8	1.63005	0.00700522	0.613485	0.00263649	1.75098	0.0854278
FEP	AMK	5	0.25	8	1.38589	0.238444	0.732396	0.126009	1.23027	0.291574
FEP	AMK	6	0.25	8	1.55619	0.125458	0.644688	0.0519737	1.65731	0.493834
FEP	AMK	7	0.25	8	1.25889	0.318778	0.820663	0.20781	1.5102	0.734835
FEP	AMK	8	0.25	8	NA	NA	NA	NA	1.92292	0.23948
AMK	AMK	1	0.25	4	1.31124	0.132231	0.766535	0.0773006	3.9173	0.62556
AMK	AMK	2	0.25	4	1.4938	0.080201	0.670398	0.035993	1.2187	0.290102
AMK	AMK	3	0.25	4	1.53235	0.0518973	0.652969	0.0221147	2.84727	0.233997
AMK	AMK	4	0.25	4	1.50265	0.123814	0.667756	0.0550212	3.78589	0.620362
AMK	AMK	5	0.25	4	1.43749	0.221751	0.704034	0.108606	2.11299	0.493469
AMK	AMK	6	0.25	4	1.63969	0.0188736	0.60991	0.00702033	3.00645	0.83669
AMK	AMK	7	0.25	4	1.27415	0.0468896	0.78537	0.0289023	3.87451	1.16533
AMK	AMK	8	0.25	4	1.34485	0.0463444	0.744019	0.0256394	2.98718	0.521279
DOX	AMK	1	0.25	4	1.37559	0.220713	0.736439	0.118161	2.39056	0.0938911
DOX	AMK	2	0.25	4	1.44108	0.0382601	0.694167	0.0184298	1.02531	0.258201
DOX	AMK	3	0.25	4	1.42183	0.145187	0.707007	0.0721946	2.50745	0.30797
DOX	AMK	4	0.25	4	1.40318	0.0433381	0.713006	0.0220216	2.72249	0.0173867
DOX	AMK	5	0.25	4	1.29864	0.187753	0.778169	0.112505	2.13513	0.662378
DOX	AMK	6	0.25	4	1.36569	0.0686664	0.733159	0.0368631	3.54526	1.07138
DOX	AMK	7	0.25	4	1.25482	0.0453197	0.797444	0.0288008	2.06071	0.122206
DOX	AMK	8	0.25	4	2.70194	0.0857559	0.370291	0.0117525	0.883513	0.193354
FEP	AMK	1	0.25	4	1.40139	0.0860938	0.714929	0.0439215	2.96523	0.795965
FEP	AMK	2	0.25	4	1.43291	0.00594532	0.697887	0.00289563	1.35238	0.52732
FEP	AMK	3	0.25	4	1.40679	0.101148	0.712681	0.0512417	2.5943	0.734429
FEP	AMK	4	0.25	4	1.63005	0.00700522	0.613485	0.00263649	1.98034	0.731083
FEP	AMK	5	0.25	4	1.38589	0.238444	0.732396	0.126009	1.59945	1.11395
FEP	AMK	6	0.25	4	1.55619	0.125458	0.644688	0.0519737	2.91695	1.3518
FEP	AMK	7	0.25	4	1.25889	0.318778	0.820663	0.20781	1.89459	1.02142
FEP	AMK	8	0.25	4	NA	NA	NA	NA	3.73002	0.933988
AMK	AMK	1	0.25	2	1.31124	0.132231	0.766535	0.0773006	4.40022	NA
AMK	AMK	2	0.25	2	1.4938	0.080201	0.670398	0.035993	1.66626	NA
AMK	AMK	3	0.25	2	1.53235	0.0518973	0.652969	0.0221147	4.48256	NA
AMK	AMK	4	0.25	2	1.50265	0.123814	0.667756	0.0550212	1.87417	NA
AMK	AMK	5	0.25	2	1.43749	0.221751	0.704034	0.108606	3.02734	NA
AMK	AMK	6	0.25	2	1.63969	0.0188736	0.60991	0.00702033	5.25595	NA
AMK	AMK	7	0.25	2	1.27415	0.0468896	0.78537	0.0289023	2.22367	NA
AMK	AMK	8	0.25	2	1.34485	0.0463444	0.744019	0.0256394	2.15891	NA
DOX	AMK	1	0.25	2	1.37559	0.220713	0.736439	0.118161	2.4629	NA
DOX	AMK	2	0.25	2	1.44108	0.0382601	0.694167	0.0184298	8.54892	NA
DOX	AMK	3	0.25	2	1.42183	0.145187	0.707007	0.0721946	2.48458	NA
DOX	AMK	4	0.25	2	1.40318	0.0433381	0.713006	0.0220216	3.27461	NA
DOX	AMK	5	0.25	2	1.29864	0.187753	0.778169	0.112505	0	NA
DOX	AMK	6	0.25	2	1.36569	0.0686664	0.733159	0.0368631	0	NA
DOX	AMK	7	0.25	2	1.25482	0.0453197	0.797444	0.0288008	0	NA
DOX	AMK	8	0.25	2	2.70194	0.0857559	0.370291	0.0117525	1.74187	NA
FEP	AMK	1	0.25	2	1.40139	0.0860938	0.714929	0.0439215	3.72873	1.08123
FEP	AMK	2	0.25	2	1.43291	0.00594532	0.697887	0.00289563	2.26471	0.705655
FEP	AMK	3	0.25	2	1.40679	0.101148	0.712681	0.0512417	3.58698	0.818597
FEP	AMK	4	0.25	2	1.63005	0.00700522	0.613485	0.00263649	1.39393	0.680848
FEP	AMK	5	0.25	2	1.38589	0.238444	0.732396	0.126009	2.11978	2.30176
FEP	AMK	6	0.25	2	1.55619	0.125458	0.644688	0.0519737	2.27702	0.410471
FEP	AMK	7	0.25	2	1.25889	0.318778	0.820663	0.20781	1.00243	0.985381
FEP	AMK	8	0.25	2	NA	NA	NA	NA	3.30981	1.44136
AMK	AMK	1	0.25	0	1.31124	0.132231	0.766535	0.0773006	3.7037	NA
AMK	AMK	2	0.25	0	1.4938	0.080201	0.670398	0.035993	3.7037	NA
AMK	AMK	3	0.25	0	1.53235	0.0518973	0.652969	0.0221147	3.7037	NA
AMK	AMK	4	0.25	0	1.50265	0.123814	0.667756	0.0550212	3.7037	NA
AMK	AMK	5	0.25	0	1.43749	0.221751	0.704034	0.108606	3.7037	NA
AMK	AMK	6	0.25	0	1.63969	0.0188736	0.60991	0.00702033	3.7037	NA
AMK	AMK	7	0.25	0	1.27415	0.0468896	0.78537	0.0289023	3.7037	NA
AMK	AMK	8	0.25	0	1.34485	0.0463444	0.744019	0.0256394	3.7037	NA
DOX	AMK	1	0.25	0	1.37559	0.220713	0.736439	0.118161	3.7037	NA
DOX	AMK	2	0.25	0	1.44108	0.0382601	0.694167	0.0184298	3.7037	NA
DOX	AMK	3	0.25	0	1.42183	0.145187	0.707007	0.0721946	3.7037	NA
DOX	AMK	4	0.25	0	1.40318	0.0433381	0.713006	0.0220216	3.7037	NA
DOX	AMK	5	0.25	0	1.29864	0.187753	0.778169	0.112505	3.7037	NA
DOX	AMK	6	0.25	0	1.36569	0.0686664	0.733159	0.0368631	3.7037	NA
DOX	AMK	7	0.25	0	1.25482	0.0453197	0.797444	0.0288008	3.7037	NA
DOX	AMK	8	0.25	0	2.70194	0.0857559	0.370291	0.0117525	3.7037	NA
FEP	AMK	1	0.25	0	1.40139	0.0860938	0.714929	0.0439215	3.7037	NA
FEP	AMK	2	0.25	0	1.43291	0.00594532	0.697887	0.00289563	3.7037	NA
FEP	AMK	3	0.25	0	1.40679	0.101148	0.712681	0.0512417	3.7037	NA
FEP	AMK	4	0.25	0	1.63005	0.00700522	0.613485	0.00263649	3.7037	NA
FEP	AMK	5	0.25	0	1.38589	0.238444	0.732396	0.126009	3.7037	NA
FEP	AMK	6	0.25	0	1.55619	0.125458	0.644688	0.0519737	3.7037	NA
FEP	AMK	7	0.25	0	1.25889	0.318778	0.820663	0.20781	3.7037	NA
FEP	AMK	8	0.25	0	NA	NA	NA	NA	3.7037	NA
LB	AMK	1	0.25	0	NA	NA	NA	NA	3.7037	NA
LB	AMK	2	0.25	0	NA	NA	NA	NA	3.7037	NA
LB	AMK	3	0.25	0	NA	NA	NA	NA	3.7037	NA
LB	AMK	4	0.25	0	NA	NA	NA	NA	3.7037	NA
LB	AMK	5	0.25	0	NA	NA	NA	NA	3.7037	NA
LB	AMK	6	0.25	0	NA	NA	NA	NA	3.7037	NA
LB	AMK	7	0.25	0	NA	NA	NA	NA	3.7037	NA
LB	AMK	8	0.25	0	NA	NA	NA	NA	3.7037	NA
AMK	AMK	1	2	8	0.977728	0.0108969	1.02284	0.0113997	8.88138	0.58066
AMK	AMK	2	2	8	1.65547	0.345518	0.617508	0.128882	2.64999	0.337513
AMK	AMK	3	2	8	1.72355	0.109862	0.581379	0.0370582	8.23075	1.24376
AMK	AMK	4	2	8	1.68499	0.305135	0.603367	0.109264	8.74496	0.634121
AMK	AMK	5	2	8	1.37134	0.149898	0.733596	0.0801875	5.87461	0.876502
AMK	AMK	6	2	8	1.60968	0.0805349	0.622019	0.0311206	11.1854	2.15163
AMK	AMK	7	2	8	1.36482	0.0053526	0.732706	0.00287356	6.61989	3.26617
AMK	AMK	8	2	8	1.46006	0.119597	0.687207	0.0562906	6.02481	1.0105
DOX	AMK	1	2	8	NA	NA	NA	NA	0.699826	0.279071
DOX	AMK	2	2	8	NA	NA	NA	NA	0.419283	0.328703
DOX	AMK	3	2	8	NA	NA	NA	NA	0.701577	0.35754
DOX	AMK	4	2	8	NA	NA	NA	NA	0.376037	0.187571
DOX	AMK	5	2	8	NA	NA	NA	NA	0.41763	0.285321
DOX	AMK	6	2	8	NA	NA	NA	NA	0.505574	0.465414
DOX	AMK	7	2	8	NA	NA	NA	NA	0.358748	0.230237
DOX	AMK	8	2	8	NA	NA	NA	NA	0.209347	0.157875
FEP	AMK	1	2	8	NA	NA	NA	NA	0.39443	0.0823817
FEP	AMK	2	2	8	NA	NA	NA	NA	0.378976	0.163699
FEP	AMK	3	2	8	NA	NA	NA	NA	0.867346	0.237637
FEP	AMK	4	2	8	NA	NA	NA	NA	1.64941	0.194132
FEP	AMK	5	2	8	NA	NA	NA	NA	0.526219	0.10062
FEP	AMK	6	2	8	NA	NA	NA	NA	1.40602	0.280198
FEP	AMK	7	2	8	NA	NA	NA	NA	1.6223	0.188296
FEP	AMK	8	2	8	NA	NA	NA	NA	3.64624	0.770243
AMK	AMK	1	2	4	0.977728	0.0108969	1.02284	0.0113997	9.72768	2.3301
AMK	AMK	2	2	4	1.65547	0.345518	0.617508	0.128882	3.14607	0.395064
AMK	AMK	3	2	4	1.72355	0.109862	0.581379	0.0370582	12.5323	1.43305
AMK	AMK	4	2	4	1.68499	0.305135	0.603367	0.109264	7.07911	3.48047
AMK	AMK	5	2	4	1.37134	0.149898	0.733596	0.0801875	6.20404	4.99299
AMK	AMK	6	2	4	1.60968	0.0805349	0.622019	0.0311206	14.2042	6.27203
AMK	AMK	7	2	4	1.36482	0.0053526	0.732706	0.00287356	7.58774	5.93913
AMK	AMK	8	2	4	1.46006	0.119597	0.687207	0.0562906	15.3302	3.32035
DOX	AMK	1	2	4	NA	NA	NA	NA	0.428593	0.0525033
DOX	AMK	2	2	4	NA	NA	NA	NA	0.254856	0.0911183
DOX	AMK	3	2	4	NA	NA	NA	NA	0.654311	0.158247
DOX	AMK	4	2	4	NA	NA	NA	NA	0.228827	0.0240212
DOX	AMK	5	2	4	NA	NA	NA	NA	0.173492	0.0295835
DOX	AMK	6	2	4	NA	NA	NA	NA	0.131144	0.144462
DOX	AMK	7	2	4	NA	NA	NA	NA	0.081376	0.0983473
DOX	AMK	8	2	4	NA	NA	NA	NA	0.254513	0.128396
FEP	AMK	1	2	4	NA	NA	NA	NA	1.31574	0.268721
FEP	AMK	2	2	4	NA	NA	NA	NA	1.09902	0.330343
FEP	AMK	3	2	4	NA	NA	NA	NA	3.22878	0.820631
FEP	AMK	4	2	4	NA	NA	NA	NA	4.30518	0.26003
FEP	AMK	5	2	4	NA	NA	NA	NA	2.25836	0.409728
FEP	AMK	6	2	4	NA	NA	NA	NA	5.57894	1.0648
FEP	AMK	7	2	4	NA	NA	NA	NA	3.21831	0.328078
FEP	AMK	8	2	4	NA	NA	NA	NA	6.03668	0.532971
AMK	AMK	1	2	2	0.977728	0.0108969	1.02284	0.0113997	10.1621	1.55421
AMK	AMK	2	2	2	1.65547	0.345518	0.617508	0.128882	8.37844	3.06516
AMK	AMK	3	2	2	1.72355	0.109862	0.581379	0.0370582	16.2667	4.99305
AMK	AMK	4	2	2	1.68499	0.305135	0.603367	0.109264	4.48663	1.91186
AMK	AMK	5	2	2	1.37134	0.149898	0.733596	0.0801875	6.19354	3.20558
AMK	AMK	6	2	2	1.60968	0.0805349	0.622019	0.0311206	10.6598	4.75864
AMK	AMK	7	2	2	1.36482	0.0053526	0.732706	0.00287356	3.82972	2.18361
AMK	AMK	8	2	2	1.46006	0.119597	0.687207	0.0562906	15.1515	2.49389
DOX	AMK	1	2	2	NA	NA	NA	NA	2.69364	NA
DOX	AMK	2	2	2	NA	NA	NA	NA	1.17244	NA
DOX	AMK	3	2	2	NA	NA	NA	NA	2.08368	NA
DOX	AMK	4	2	2	NA	NA	NA	NA	0.57208	NA
DOX	AMK	5	2	2	NA	NA	NA	NA	0.355734	NA
DOX	AMK	6	2	2	NA	NA	NA	NA	0.797748	NA
DOX	AMK	7	2	2	NA	NA	NA	NA	0.28228	NA
DOX	AMK	8	2	2	NA	NA	NA	NA	1.41642	NA
FEP	AMK	1	2	2	NA	NA	NA	NA	5.22505	NA
FEP	AMK	2	2	2	NA	NA	NA	NA	1.51181	NA
FEP	AMK	3	2	2	NA	NA	NA	NA	3.28619	NA
FEP	AMK	4	2	2	NA	NA	NA	NA	0.828639	NA
FEP	AMK	5	2	2	NA	NA	NA	NA	0.359955	NA
FEP	AMK	6	2	2	NA	NA	NA	NA	1.8628	NA
FEP	AMK	7	2	2	NA	NA	NA	NA	0.298048	NA
FEP	AMK	8	2	2	NA	NA	NA	NA	5.01842	NA
AMK	AMK	1	2	0	0.977728	0.0108969	1.02284	0.0113997	3.7037	NA
AMK	AMK	2	2	0	1.65547	0.345518	0.617508	0.128882	3.7037	NA
AMK	AMK	3	2	0	1.72355	0.109862	0.581379	0.0370582	3.7037	NA
AMK	AMK	4	2	0	1.68499	0.305135	0.603367	0.109264	3.7037	NA
AMK	AMK	5	2	0	1.37134	0.149898	0.733596	0.0801875	3.7037	NA
AMK	AMK	6	2	0	1.60968	0.0805349	0.622019	0.0311206	3.7037	NA
AMK	AMK	7	2	0	1.36482	0.0053526	0.732706	0.00287356	3.7037	NA
AMK	AMK	8	2	0	1.46006	0.119597	0.687207	0.0562906	3.7037	NA
DOX	AMK	1	2	0	NA	NA	NA	NA	3.7037	NA
DOX	AMK	2	2	0	NA	NA	NA	NA	3.7037	NA
DOX	AMK	3	2	0	NA	NA	NA	NA	3.7037	NA
DOX	AMK	4	2	0	NA	NA	NA	NA	3.7037	NA
DOX	AMK	5	2	0	NA	NA	NA	NA	3.7037	NA
DOX	AMK	6	2	0	NA	NA	NA	NA	3.7037	NA
DOX	AMK	7	2	0	NA	NA	NA	NA	3.7037	NA
DOX	AMK	8	2	0	NA	NA	NA	NA	3.7037	NA
FEP	AMK	1	2	0	NA	NA	NA	NA	3.7037	NA
FEP	AMK	2	2	0	NA	NA	NA	NA	3.7037	NA
FEP	AMK	3	2	0	NA	NA	NA	NA	3.7037	NA
FEP	AMK	4	2	0	NA	NA	NA	NA	3.7037	NA
FEP	AMK	5	2	0	NA	NA	NA	NA	3.7037	NA
FEP	AMK	6	2	0	NA	NA	NA	NA	3.7037	NA
FEP	AMK	7	2	0	NA	NA	NA	NA	3.7037	NA
FEP	AMK	8	2	0	NA	NA	NA	NA	3.7037	NA
LB	AMK	1	2	0	NA	NA	NA	NA	3.7037	NA
LB	AMK	2	2	0	NA	NA	NA	NA	3.7037	NA
LB	AMK	3	2	0	NA	NA	NA	NA	3.7037	NA
LB	AMK	4	2	0	NA	NA	NA	NA	3.7037	NA
LB	AMK	5	2	0	NA	NA	NA	NA	3.7037	NA
LB	AMK	6	2	0	NA	NA	NA	NA	3.7037	NA
LB	AMK	7	2	0	NA	NA	NA	NA	3.7037	NA
LB	AMK	8	2	0	NA	NA	NA	NA	3.7037	NA
AMK	AMK	1	4	8	1.45002	0.065641	0.690354	0.0312517	5.91369	0.856916
AMK	AMK	2	4	8	1.44426	0.0165074	0.692443	0.0079144	3.58106	0.225431
AMK	AMK	3	4	8	1.64371	0.115394	0.609884	0.042816	12.4401	1.86925
AMK	AMK	4	4	8	1.51961	0.0563694	0.658518	0.0244276	13.1537	1.31055
AMK	AMK	5	4	8	1.42976	0.112086	0.701576	0.055	12.234	2.73435
AMK	AMK	6	4	8	1.70677	0.020092	0.585944	0.0068977	18.5696	3.42917
AMK	AMK	7	4	8	1.20389	0.0919064	0.833066	0.0635971	16.6945	2.97785
AMK	AMK	8	4	8	1.40645	0.0115885	0.711036	0.00585864	15.5439	3.36854
DOX	AMK	1	4	8	NA	NA	NA	NA	0.104106	0.0423673
DOX	AMK	2	4	8	NA	NA	NA	NA	0.0657712	0.0596694
DOX	AMK	3	4	8	NA	NA	NA	NA	0.229661	0.0780085
DOX	AMK	4	4	8	NA	NA	NA	NA	0.10792	0.0414792
DOX	AMK	5	4	8	NA	NA	NA	NA	0.0492977	0.0853862
DOX	AMK	6	4	8	NA	NA	NA	NA	0.16028	0.0954428
DOX	AMK	7	4	8	NA	NA	NA	NA	0.144064	0.0221903
DOX	AMK	8	4	8	NA	NA	NA	NA	0.0613611	0.0206115
FEP	AMK	1	4	8	NA	NA	NA	NA	0.386402	0.154453
FEP	AMK	2	4	8	NA	NA	NA	NA	0.582653	0.133116
FEP	AMK	3	4	8	NA	NA	NA	NA	1.21408	0.50179
FEP	AMK	4	4	8	NA	NA	NA	NA	2.91262	0.995976
FEP	AMK	5	4	8	NA	NA	NA	NA	0.98145	0.112311
FEP	AMK	6	4	8	NA	NA	NA	NA	1.56661	0.711104
FEP	AMK	7	4	8	NA	NA	NA	NA	1.71213	0.400723
FEP	AMK	8	4	8	NA	NA	NA	NA	6.71697	2.90075
AMK	AMK	1	4	4	1.45002	0.065641	0.690354	0.0312517	7.13254	0
AMK	AMK	2	4	4	1.44426	0.0165074	0.692443	0.0079144	3.60118	0
AMK	AMK	3	4	4	1.64371	0.115394	0.609884	0.042816	14.1341	0
AMK	AMK	4	4	4	1.51961	0.0563694	0.658518	0.0244276	10.942	0
AMK	AMK	5	4	4	1.42976	0.112086	0.701576	0.055	11.9693	0
AMK	AMK	6	4	4	1.70677	0.020092	0.585944	0.0068977	21.162	0
AMK	AMK	7	4	4	1.20389	0.0919064	0.833066	0.0635971	14.2643	0
AMK	AMK	8	4	4	1.40645	0.0115885	0.711036	0.00585864	11.6256	0
DOX	AMK	1	4	4	NA	NA	NA	NA	0.36888	0.103927
DOX	AMK	2	4	4	NA	NA	NA	NA	0.119077	0.0509572
DOX	AMK	3	4	4	NA	NA	NA	NA	0.623617	0.159824
DOX	AMK	4	4	4	NA	NA	NA	NA	0.219589	0.0471582
DOX	AMK	5	4	4	NA	NA	NA	NA	0.122341	0.0906762
DOX	AMK	6	4	4	NA	NA	NA	NA	0.257771	0.120606
DOX	AMK	7	4	4	NA	NA	NA	NA	0.139847	0.0621911
DOX	AMK	8	4	4	NA	NA	NA	NA	0.183951	0.0183109
FEP	AMK	1	4	4	NA	NA	NA	NA	1.18366	0.00863143
FEP	AMK	2	4	4	NA	NA	NA	NA	1.43326	0.23434
FEP	AMK	3	4	4	NA	NA	NA	NA	4.16814	0.415373
FEP	AMK	4	4	4	NA	NA	NA	NA	4.91902	0.215613
FEP	AMK	5	4	4	NA	NA	NA	NA	3.32906	0.52865
FEP	AMK	6	4	4	NA	NA	NA	NA	7.48311	0.491261
FEP	AMK	7	4	4	NA	NA	NA	NA	3.52963	0.665391
FEP	AMK	8	4	4	NA	NA	NA	NA	6.19459	0.327559
AMK	AMK	1	4	2	1.45002	0.065641	0.690354	0.0312517	7.76571	1.55898
AMK	AMK	2	4	2	1.44426	0.0165074	0.692443	0.0079144	13.9869	1.91901
AMK	AMK	3	4	2	1.64371	0.115394	0.609884	0.042816	26.9821	4.9304
AMK	AMK	4	4	2	1.51961	0.0563694	0.658518	0.0244276	7.57123	1.95021
AMK	AMK	5	4	2	1.42976	0.112086	0.701576	0.055	9.74342	4.41694
AMK	AMK	6	4	2	1.70677	0.020092	0.585944	0.0068977	18.9692	5.92745
AMK	AMK	7	4	2	1.20389	0.0919064	0.833066	0.0635971	7.60895	3.4448
AMK	AMK	8	4	2	1.40645	0.0115885	0.711036	0.00585864	25.9843	1.18601
DOX	AMK	1	4	2	NA	NA	NA	NA	2.07795	0.101911
DOX	AMK	2	4	2	NA	NA	NA	NA	1.12909	0.00614936
DOX	AMK	3	4	2	NA	NA	NA	NA	3.60527	0.302271
DOX	AMK	4	4	2	NA	NA	NA	NA	2.25116	0.00602575
DOX	AMK	5	4	2	NA	NA	NA	NA	1.52886	0.606188
DOX	AMK	6	4	2	NA	NA	NA	NA	2.05704	0.193855
DOX	AMK	7	4	2	NA	NA	NA	NA	1.99652	0.149124
DOX	AMK	8	4	2	NA	NA	NA	NA	0.804203	0.227617
FEP	AMK	1	4	2	NA	NA	NA	NA	3.58553	0.590171
FEP	AMK	2	4	2	NA	NA	NA	NA	2.22048	0.153782
FEP	AMK	3	4	2	NA	NA	NA	NA	4.9802	0.390692
FEP	AMK	4	4	2	NA	NA	NA	NA	1.80234	0.513006
FEP	AMK	5	4	2	NA	NA	NA	NA	2.92437	1.66177
FEP	AMK	6	4	2	NA	NA	NA	NA	3.97249	0.402017
FEP	AMK	7	4	2	NA	NA	NA	NA	1.82244	1.20221
FEP	AMK	8	4	2	NA	NA	NA	NA	3.08206	0.190753
AMK	AMK	1	4	0	1.45002	0.065641	0.690354	0.0312517	3.7037	NA
AMK	AMK	2	4	0	1.44426	0.0165074	0.692443	0.0079144	3.7037	NA
AMK	AMK	3	4	0	1.64371	0.115394	0.609884	0.042816	3.7037	NA
AMK	AMK	4	4	0	1.51961	0.0563694	0.658518	0.0244276	3.7037	NA
AMK	AMK	5	4	0	1.42976	0.112086	0.701576	0.055	3.7037	NA
AMK	AMK	6	4	0	1.70677	0.020092	0.585944	0.0068977	3.7037	NA
AMK	AMK	7	4	0	1.20389	0.0919064	0.833066	0.0635971	3.7037	NA
AMK	AMK	8	4	0	1.40645	0.0115885	0.711036	0.00585864	3.7037	NA
DOX	AMK	1	4	0	NA	NA	NA	NA	3.7037	NA
DOX	AMK	2	4	0	NA	NA	NA	NA	3.7037	NA
DOX	AMK	3	4	0	NA	NA	NA	NA	3.7037	NA
DOX	AMK	4	4	0	NA	NA	NA	NA	3.7037	NA
DOX	AMK	5	4	0	NA	NA	NA	NA	3.7037	NA
DOX	AMK	6	4	0	NA	NA	NA	NA	3.7037	NA
DOX	AMK	7	4	0	NA	NA	NA	NA	3.7037	NA
DOX	AMK	8	4	0	NA	NA	NA	NA	3.7037	NA
FEP	AMK	1	4	0	NA	NA	NA	NA	3.7037	NA
FEP	AMK	2	4	0	NA	NA	NA	NA	3.7037	NA
FEP	AMK	3	4	0	NA	NA	NA	NA	3.7037	NA
FEP	AMK	4	4	0	NA	NA	NA	NA	3.7037	NA
FEP	AMK	5	4	0	NA	NA	NA	NA	3.7037	NA
FEP	AMK	6	4	0	NA	NA	NA	NA	3.7037	NA
FEP	AMK	7	4	0	NA	NA	NA	NA	3.7037	NA
FEP	AMK	8	4	0	NA	NA	NA	NA	3.7037	NA
LB	AMK	1	4	0	NA	NA	NA	NA	3.7037	NA
LB	AMK	2	4	0	NA	NA	NA	NA	3.7037	NA
LB	AMK	3	4	0	NA	NA	NA	NA	3.7037	NA
LB	AMK	4	4	0	NA	NA	NA	NA	3.7037	NA
LB	AMK	5	4	0	NA	NA	NA	NA	3.7037	NA
LB	AMK	6	4	0	NA	NA	NA	NA	3.7037	NA
LB	AMK	7	4	0	NA	NA	NA	NA	3.7037	NA
LB	AMK	8	4	0	NA	NA	NA	NA	3.7037	NA
AMK	AMK	1	8	8	1.39324	0.059679	0.718413	0.0307731	3.09335	0.148014
AMK	AMK	2	8	8	1.77134	0.0605852	0.564874	0.0193203	0.761514	0.223265
AMK	AMK	3	8	8	1.94662	0.116295	0.51463	0.0307452	21.0419	3.40815
AMK	AMK	4	8	8	1.92951	0.328546	0.52589	0.0895456	15.085	0.683173
AMK	AMK	5	8	8	1.31569	0.00474403	0.760063	0.00274059	37.9419	8.98687
AMK	AMK	6	8	8	1.89486	0.000255459	0.527742	7.11484e-05	49.4448	8.12515
AMK	AMK	7	8	8	1.73131	0.160662	0.580094	0.0538313	68.7489	3.58278
AMK	AMK	8	8	8	1.70414	0.295687	0.595773	0.103373	56.9961	11.4883
DOX	AMK	1	8	8	NA	NA	NA	NA	0.0838056	0.0242114
DOX	AMK	2	8	8	NA	NA	NA	NA	0.0531517	0.075267
DOX	AMK	3	8	8	NA	NA	NA	NA	0.184191	0.0907418
DOX	AMK	4	8	8	NA	NA	NA	NA	0.0923991	0.0240226
DOX	AMK	5	8	8	NA	NA	NA	NA	0.0293796	0.0383517
DOX	AMK	6	8	8	NA	NA	NA	NA	0.147303	0.0716825
DOX	AMK	7	8	8	NA	NA	NA	NA	0.0453523	0.0235969
DOX	AMK	8	8	8	NA	NA	NA	NA	0.0404573	0.043694
FEP	AMK	1	8	8	NA	NA	NA	NA	0.65926	0.0214669
FEP	AMK	2	8	8	NA	NA	NA	NA	1.66224	0.40486
FEP	AMK	3	8	8	NA	NA	NA	NA	1.96017	0.110479
FEP	AMK	4	8	8	NA	NA	NA	NA	1.54941	0.848348
FEP	AMK	5	8	8	NA	NA	NA	NA	0.529635	0.507608
FEP	AMK	6	8	8	NA	NA	NA	NA	5.88729	1.48874
FEP	AMK	7	8	8	NA	NA	NA	NA	0.423981	0.247521
FEP	AMK	8	8	8	NA	NA	NA	NA	1.92176	0.280182
AMK	AMK	1	8	4	1.39324	0.059679	0.718413	0.0307731	2.1946	0.471983
AMK	AMK	2	8	4	1.77134	0.0605852	0.564874	0.0193203	4.26629	0.335934
AMK	AMK	3	8	4	1.94662	0.116295	0.51463	0.0307452	46.9938	1.12059
AMK	AMK	4	8	4	1.92951	0.328546	0.52589	0.0895456	15.0745	1.18108
AMK	AMK	5	8	4	1.31569	0.00474403	0.760063	0.00274059	42.2561	15.3858
AMK	AMK	6	8	4	1.89486	0.000255459	0.527742	7.11484e-05	87.9869	8.11754
AMK	AMK	7	8	4	1.73131	0.160662	0.580094	0.0538313	33.6084	10.9261
[truncated: 81 more rows]

## Sheet: S5_Statistics_growth_rates
Group1	Group2	Whitney-U_P_value	Whtney_U_W_value
Media_adapted_in_LB	All_AMK_adapted_in_LB	< 2.2e-16	0
Media_adapted_in_LB	All_FEP_adapted_in_LB	< 2.2e-16	864
Media_adapted_in_LB	All_DOX_adapted_in_LB	3.912e-14	1696
Media_adapted_in_LB	All_drug_adapted_in_LB	< 2.2e-16	2560

## Sheet: S6_Ranking_of_lineages
Biological replicate	Drug evolved to	Rank_Fit_LB	Rank_Fitness_comp_LB	Rank_Fit_0.25x_AMK	Rank_Fitness_comp_0.25x_AMK	Rank_Fit_2x_AMK	Rank_Fitness_comp_2x_AMK	Rank_Fit_4x_AMK	Rank_Fitness_comp_4x_AMK	Rank_Fit_8x_AMK	Rank_Fitness_comp_8x_AMK	Rank_highest_IC90_AMK	Rank_Fit_0.25x_FEP	Rank_Fitness_comp_0.25x_FEP	Rank_Fit_2x_FEP	Rank_Fitness_comp_2x_FEP	Rank_Fit_4x_FEP	Rank_Fitness_comp_4x_FEP	Rank_Fit_8x_FEP	Rank_Fitness_comp_8x_FEP	Rank_highest_IC90_FEP	Rank_Fit_0.25x_DOX	Rank_Fitness_comp_0.25x_DOX	Rank_Fit_2x_DOX	Rank_Fitness_comp_2x_DOX	Rank_Fit_4x_DOX	Rank_Fitness_comp_4x_DOX	Rank_Fit_8x_DOX	Rank_Fitness_comp_8x_DOX	Rank_highest_IC90_DOX
5	FEP	13	24	22	22		25		20		15	21	19	15	6	5	3	6	3	17	1	2	15	13	10		17		13	12
8	FEP	2	11	20	25		22		21		23	24	10	5	4	1	1	2	2	5	2	8	10		25		24		20	13
2	FEP	14	19	14	23		23		22		14	14	15	22	8	7	2	7	1	2	3	12	22	9	17		12		11	10
7	FEP	12	23	24	18		20		19		12	17	14	18	7	3	4	1	7	3	5	3	14	7	5	8	13		7	8
1	FEP	19	3	19	17		26		25		26	15	23	25	9	13	10	26	6	26	6	14	23	5	6	5	5		26	7
4	FEP	17	15	16	24		21		24		25		24	27	12	15	12	15	8	23	7	13	24	8	4	7	4		5	6
3	FEP	25	7	25	21		9		26		11	25	21	1	11	2	8	3	5	6	8	19	9	11	7		6		4	11
1	DOX	10	12	11	8		12		12		20	22	3	11	10	17	6	16		11	9	16	3	4	8	6	8	3	9	4
6	AMK	27	10	26	16	5	1	8	1	6	3	1	25	17		14		10		4	10	21	18		18		16		12	23
6	DOX	11	5	8	2		11		9		9	10	2	9	3	10	5	12	9	12	11	15	1	2	3	1	1	1	1	1
5	DOX	9	13	1	9		14		14		19	18	4	14	5	19	7	13		16	12	10	7	6	9	3	7	4	6	2
7	DOX	7	26	3	11		16		15		16	19	1	12	1	4	13	11	10	19	13	11	5	1	2	4	3	5	3	5
8	DOX	16	27	27	26		24		23		17	26	8	24	2	9	11	17		25	14	22	20	3	1	2	2	2	2	3
7	WT	3	4	7	5		17		13		21	12	9	7		27		22		18	15	7	11	16	19		23		16	16
4	WT	5	1	4	10	10	27		27		27	11	6	10	14	16		23		21	16	1	2	14	27		15		27	26
3	AMK	23	20	21	15	9	4	7	5	8	5	6	18	20		18		14		7	17	24	19		14		11		10	19
6	WT	8	6	5	12	8	19		18		24	16	12	8		20		24		27	18	6	16	15	20		10		25	24
1	WT	1	14	2	3		15		11		18	9	5	3		23		21		15	19	4	13	10	13		20		19	15
5	WT	4	8	9	4		13		10		13	13	11	2		24		20		13	20	5	4	17	11		14		14	17
5	AMK	24	16	15	19	2	7	3	6	1	4	2	16	21		22		19		22	21	18	21		22		27		24	22
7	AMK	15	25	10	20	3	5	1	2	4	1	5	13	19		12		9		24	22	17	25		23		19		22	20
1	AMK	20	2	12	1	1	2	5	7	2	7	3	17	6		25		27		20	23	20	6		15		22		18	18
4	AMK	22	9	18	6	7	3	6	4	7	6	7	26	16		11		8		10	24	23	12		24		21		17	14
2	AMK	26	17	17	27	6	8	4	8	5	8	8	20	26		26		25		9		26	27		21		25		21	21
8	AMK	18	18	13	14	4	6	2	3	3	2	4		13		8		5		8		27	26		26		26		23	27
6	FEP	21	21	23	13		10		16		10	20	22	23	13	6	9	4	4	1	4	25	17	18	16		9		8	9
2	WT	6	22	6	7		18		17		22	23	7	4		21		18		14		9	8	12	12		18		15	25

## Sheet: S7_IC90_and_MIC_values
Drug	Biological replicate	Drug evolved to	IC90	MIC
FEP	2	WT	NA	0.04
FEP	6	FEP	2.21	2.11
FEP	8	AMK	NA	0.02
FEP	5	FEP	2.85	2.82
FEP	8	FEP	2.68	2.82
FEP	2	FEP	2.18	1.41
FEP	7	FEP	1.12	1.41
FEP	1	FEP	0.88	0.7
FEP	4	FEP	0.74	1.06
FEP	3	FEP	0.71	1.06
FEP	3	DOX	0.43	0.35
FEP	1	DOX	0.31	0.35
FEP	6	AMK	0.27	0.11
FEP	6	DOX	0.27	0.35
FEP	5	DOX	0.23	0.35
FEP	7	DOX	0.22	0.53
FEP	2	DOX	0.2	0.53
FEP	4	DOX	0.19	0.35
FEP	8	DOX	0.17	0.35
FEP	3	WT	0.11	0.37
FEP	7	WT	0.08	0.03
FEP	5	WT	0.07	0.02
FEP	3	AMK	0.04	0.04
FEP	6	WT	0.04	0.04
FEP	1	WT	0.03	0.02
FEP	4	WT	0.03	0.03
FEP	5	AMK	0.03	0.04
FEP	7	AMK	0.03	0.04
FEP	1	AMK	0.02	0.03
FEP	4	AMK	0.02	0.02
FEP	8	WT	0.02	0.04
FEP	2	AMK	0.01	0.02
DOX	6	DOX	55.57	43.92
DOX	5	DOX	23.21	36.6
DOX	4	DOX	22.02	36.6
DOX	8	DOX	20.95	36.6
DOX	2	DOX	18.18	21.96
DOX	1	DOX	14.02	21.96
DOX	7	DOX	12.78	21.96
DOX	3	DOX	11.58	32.94
DOX	4	FEP	8.12	8.24
DOX	1	FEP	6.69	9.15
DOX	7	FEP	5.89	9.15
DOX	6	FEP	5.21	7.78
DOX	2	FEP	5.11	4.58
DOX	3	FEP	3.93	7.78
DOX	5	FEP	3.64	7.78
DOX	8	FEP	2.88	4.58
DOX	4	AMK	2.43	2.75
DOX	1	WT	2.38	2.29
DOX	7	WT	2.35	1.83
DOX	5	WT	2.22	1.83
DOX	1	AMK	2.1	4.58
DOX	7	AMK	2.08	2.75
DOX	3	WT	2	2.29
DOX	3	AMK	1.95	2.75
DOX	2	AMK	1.75	2.75
DOX	5	AMK	1.63	2.75
DOX	6	AMK	1.52	1.83
DOX	6	WT	1.36	1.83
DOX	2	WT	1.22	2.29
DOX	4	WT	1.19	1.37
DOX	8	WT	1.16	1.83
DOX	8	AMK	0.99	1.83
AMK	4	FEP	NA	6.6
AMK	6	AMK	188.73	211.2
AMK	5	AMK	108.04	158.4
AMK	1	AMK	107.89	158.4
AMK	8	AMK	100.44	105.6
AMK	7	AMK	86.74	105.6
AMK	3	AMK	62.19	105.6
AMK	4	AMK	62.09	79.2
AMK	2	AMK	35.019	52.8
AMK	1	WT	9.96	8.25
AMK	3	WT	9.87	16.5
AMK	6	DOX	7.46	6.6
AMK	4	WT	6.61	6.6
AMK	7	WT	6.38	14.85
AMK	5	WT	5.28	13.2
AMK	2	FEP	4.99	6.6
AMK	1	FEP	4.1	4.95
AMK	6	WT	3.95	3.3
AMK	8	WT	3.78	8.25
AMK	7	FEP	3.19	4.13
AMK	5	DOX	3.14	3.3
AMK	7	DOX	3.11	4.95
AMK	6	FEP	2.98	4.95
AMK	3	DOX	2.92	3.3
AMK	4	DOX	2.54	2.48
AMK	5	FEP	2.42	3.3
AMK	1	DOX	2.38	3.3
AMK	2	WT	2.28	3.3
AMK	8	FEP	1.61	2.475
AMK	3	FEP	1.09	1.65
AMK	8	DOX	1.01	1.65
AMK	2	DOX	0.7	1.24

## Sheet: S8_Drug_concentrations
Drug	0.25 x WT IC90	WT IC90	2 x WT IC90	4 x WT IC90	8 x WT IC90
Amikacin	0.825	3.3	6.6	13.2	26.4
Cefepime	0.011	0.044	0.088	0.176	0.352
Doxycycline	0.4575	1.83	3.66	7.32	14.64

## Sheet: S9_Barcodes_used_for_ALE
Drug evolved to	Biological replicate	Barcode sequence
Amikacin	1	AACGCCTGCGTC
Amikacin	2	TAAGTGAATGCA
Amikacin	3	GATGATGTCATA
Amikacin	4	CTTTACTCATAG
Amikacin	5	AGGTATTATTGT
Amikacin	6	TTTTTCCTACCG
Amikacin	7	TCTTAGTAATTC
Amikacin	8	CAGTCAAGATGT
Doxycycline	1	CTAAACATGGTT
Doxycycline	2	GGTGACGGGCGT
Doxycycline	3	TCGCGATCATAT
Doxycycline	4	GTCGCGGAAGAA
Doxycycline	5	CATTGCCGACAG
Doxycycline	6	CTTGTTCATGAT
Doxycycline	7	GCGTCCCTCACT
Doxycycline	8	CGATCGCGGGTG
Doxycycline	1	ACAGGTTAATTT
Cefepime	2	TAGCATCTAGCG
Cefepime	3	ACAACGACGTAT
Cefepime	4	GTGGGGCTGGGG
Cefepime	5	CCGGTGTCCTAG
Cefepime	6	GCAGGGAACAGG
Cefepime	7	CGGGGTTATGAG
Cefepime	8	AGCAGACCATAT
LB	1	TGGGGTATCATG
LB	2	GGGAGTTAGCAT
LB	3	CAGGACATTGTA
LB	4	TGATGGGTAGCA
LB	5	GGAGCGATGAGC
LB	6	GGATGATTTGTG
LB	7	GCTAGATGATGG
LB	8	CGCGAAGAGGGT

[truncated: 1 more sheets: S10_Statistics_LR]
